# Supplementary material for: Colorectal cancer cells respond differentially to autophagy inhibition in vivo
Source: Sci Rep. 2019 Aug 5;9:11316. doi: 10.1038/s41598-019-47659-7 (PMC6683171; doi:10.1038/s41598-019-47659-7)
Supplement: Supplementary file 2 — Supplementary Table 2 [file 41598_2019_47659_MOESM2_ESM.xlsx]

## Sheet: HCT116- DEG
Supplemental Table 2, Sheet 1: Differentially expressed genes in HCT116. (Column A) Ensembl gene ID. (Column B) Gene names. (Column C) Gene biotypes determined from Ensembl. (Colum D) Read counts expression values from featureCounts, RNA-Seq from scrambled siRNA HCT116 tumors. (E) Read counts expression values from featureCounts, RNA-Seq from RAB21 siRNA HCT116 tumors. (Column F) Differential gen…
Ensembl_Gene_ID	gene_name	gene_biotype	HCT116 - Scrambled RNAi tumors	HCT116 - RAB21 RNAi tumors	rLog Differential Expression
ENSG00000000003	TSPAN6	protein_coding	11.2632030501983	11.0365154829299	-0.226688
ENSG00000000005	TNMD	protein_coding	6.22626625903653	6.22626625903653	0.0
ENSG00000000419	DPM1	protein_coding	11.158477427666302	10.945457011545802	-0.213020416120456
ENSG00000000457	SCYL3	protein_coding	9.687560626583519	9.73525432848473	0.0476937019012063
ENSG00000000460	C1orf112	protein_coding	10.102996687259699	9.88335854594414	-0.21963814131553103
ENSG00000000938	FGR	protein_coding	6.515356899674879	6.3924606293074	-0.12289627036747901
ENSG00000000971	CFH	protein_coding	7.420442435909361	7.40388256048149	-0.0165598754278671
ENSG00000001036	FUCA2	protein_coding	11.6390438229752	11.629640388178	-0.009403434797205179
ENSG00000001084	GCLC	protein_coding	10.995900417743199	11.185818463048198	0.18991804530506898
ENSG00000001167	NFYA	protein_coding	10.9289331963295	11.156541953941698	0.22760875761217003
ENSG00000001460	STPG1	protein_coding	9.216154266707939	9.29038106189325	0.0742267951853073
ENSG00000001461	NIPAL3	protein_coding	10.254960373312802	10.5713819306134	0.31642155730060195
ENSG00000001497	LAS1L	protein_coding	11.524487392468199	11.4973302564346	-0.0271571360336118
ENSG00000001561	ENPP4	protein_coding	9.62778852403711	9.556481013554189	-0.0713075104829244
ENSG00000001617	SEMA3F	protein_coding	9.72777926566391	10.017504629776301	0.289725364112362
ENSG00000001626	CFTR	protein_coding	6.59906730297696	6.51380638670388	-0.0852609162730849
ENSG00000001629	ANKIB1	protein_coding	11.034495438689301	11.3132024007831	0.278706962093811
ENSG00000001630	CYP51A1	protein_coding	8.918909509724381	9.62229075581592	0.7033812460915438
ENSG00000001631	KRIT1	protein_coding	10.5196670074863	10.397748187915301	-0.121918819570944
ENSG00000002016	RAD52	protein_coding	10.144781452275	10.235234340950802	0.0904528886757312
ENSG00000002079	MYH16	unitary_pseudogene	7.08237349049654	7.2435193739821795	0.16114588348564599
ENSG00000002330	BAD	protein_coding	10.3258588579685	10.2147724140559	-0.11108644391254598
ENSG00000002549	LAP3	protein_coding	12.6706917369924	12.831177535020599	0.16048579802820098
ENSG00000002586	CD99	protein_coding	11.402713253948699	11.679515550202199	0.27680229625347197
ENSG00000002587	HS3ST1	protein_coding	11.8360812750679	12.013605806124101	0.177524531056243
ENSG00000002726	AOC1	protein_coding	7.8449805024	7.96987921489128	0.12489871249127998
ENSG00000002745	WNT16	protein_coding	11.445500141250598	11.925941897118499	0.48044175586788795
ENSG00000002746	HECW1	protein_coding	8.27916918480555	8.50405834490439	0.224889160098847
ENSG00000002822	MAD1L1	protein_coding	10.2285040475499	10.390260145518301	0.16175609796840398
ENSG00000002834	LASP1	protein_coding	12.875099250016401	13.3067972607169	0.431698010700519
ENSG00000002919	SNX11	protein_coding	10.097686662348199	10.1025936655362	0.00490700318801807
ENSG00000002933	TMEM176A	protein_coding	6.39335879277468	6.46117099854222	0.067812205767539
ENSG00000003056	M6PR	protein_coding	12.094137611184301	12.2585321465168	0.164394535332422
ENSG00000003096	KLHL13	protein_coding	8.21825769406805	8.38761257693628	0.169354882868234
ENSG00000003137	CYP26B1	protein_coding	8.9965091553759	9.38912058825322	0.392611432877318
ENSG00000003147	ICA1	protein_coding	10.087007059433098	9.97942637481162	-0.107580684621444
ENSG00000003249	DBNDD1	protein_coding	11.241779663366499	11.4585687114383	0.21678904807176602
ENSG00000003393	ALS2	protein_coding	10.545195138663301	10.837285914440502	0.292090775777192
ENSG00000003400	CASP10	protein_coding	8.463677324540921	8.532643254670461	0.0689659301295471
ENSG00000003402	CFLAR	protein_coding	10.842170312821601	10.976454600360901	0.1342842875393
ENSG00000003436	TFPI	protein_coding	9.633327681539571	9.243094338931892	-0.39023334260767795
ENSG00000003509	NDUFAF7	protein_coding	10.0694806587118	9.79180032432851	-0.27768033438331396
ENSG00000003756	RBM5	protein_coding	12.2957334462854	12.204514676480901	-0.0912187698045219
ENSG00000003987	MTMR7	protein_coding	6.22626625903653	6.46117099854222	0.23490473950569
ENSG00000003989	SLC7A2	protein_coding	9.689333162654119	9.931462505330279	0.24212934267616498
ENSG00000004059	ARF5	protein_coding	12.3506540286636	12.352367847284802	0.0017138186211784802
ENSG00000004139	SARM1	protein_coding	7.49112851480536	7.3497287155777595	-0.141399799227604
ENSG00000004142	POLDIP2	protein_coding	11.798688448941	11.954795466660302	0.15610701771929097
ENSG00000004399	PLXND1	protein_coding	11.468220523376699	11.855249571812598	0.38702904843587604
ENSG00000004455	AK2	protein_coding	13.3358127030932	13.2019654708586	-0.133847232234565
ENSG00000004468	CD38	protein_coding	6.4624390850578	6.59707218462594	0.134633099568137
ENSG00000004478	FKBP4	protein_coding	13.7181082136783	13.854481435890401	0.13637322221207498
ENSG00000004487	KDM1A	protein_coding	13.159010220839999	13.3749766609282	0.21596644008814003
ENSG00000004534	RBM6	protein_coding	11.797873550773598	11.885538184760199	0.0876646339865967
ENSG00000004660	CAMKK1	protein_coding	9.76521208311103	9.755469598386481	-0.009742484724549529
ENSG00000004700	RECQL	protein_coding	10.4475497021285	10.4695392251767	0.0219895230481253
ENSG00000004766	VPS50	protein_coding	9.80984472522575	9.73694996331239	-0.0728947619133553
ENSG00000004776	HSPB6	protein_coding	6.4624390850578	6.66453126227754	0.202092177219738
ENSG00000004777	ARHGAP33	protein_coding	9.78522194333524	9.68165949634249	-0.10356244699274302
ENSG00000004779	NDUFAB1	protein_coding	11.62762251609	11.4818501469144	-0.14577236917558498
ENSG00000004799	PDK4	protein_coding	8.13220998585939	8.07227123659687	-0.0599387492625212
ENSG00000004809	SLC22A16	protein_coding	6.39335879277468	6.22626625903653	-0.167092533738151
ENSG00000004838	ZMYND10	protein_coding	7.481330402557499	7.40388256048149	-0.0774478420760065
ENSG00000004846	ABCB5	protein_coding	6.22626625903653	6.22626625903653	0.0
ENSG00000004848	ARX	protein_coding	7.00109201163355	7.0624113486683795	0.0613193370348339
ENSG00000004864	SLC25A13	protein_coding	9.81795851534065	9.959274697039278	0.141316181698629
ENSG00000004866	ST7	protein_coding	9.814718549333119	9.820850280111161	0.006131730778037079
ENSG00000004897	CDC27	protein_coding	12.0858173009302	12.0867055004548	0.000888199524625932
ENSG00000004939	SLC4A1	protein_coding	6.5598942374865	6.558106811632639	-0.00178742585385905
ENSG00000004948	CALCR	protein_coding	6.4624390850578	6.46117099854222	-0.0012680865155836301
ENSG00000004961	HCCS	protein_coding	9.98855438328819	10.0423373437948	0.053782960506651996
ENSG00000004975	DVL2	protein_coding	11.310842810357	11.5906020509097	0.279759240552725
ENSG00000005001	PRSS22	protein_coding	9.70693782738738	9.69219182171149	-0.0147460056758835
ENSG00000005007	UPF1	protein_coding	12.4522646823186	12.966601673696498	0.514336991377885
ENSG00000005020	SKAP2	protein_coding	9.65889468080974	9.820850280111161	0.16195559930141598
ENSG00000005022	SLC25A5	protein_coding	13.8625120533058	13.8159962222667	-0.0465158310391445
ENSG00000005059	MCUB	protein_coding	9.90123616204878	9.74876307951166	-0.152473082537117
ENSG00000005073	HOXA11	protein_coding	9.0999315256458	9.29964989764316	0.199718371997363
ENSG00000005075	POLR2J	protein_coding	10.6664411806649	10.5742151062002	-0.0922260744647367
ENSG00000005100	DHX33	protein_coding	11.5609739580034	11.751234159628101	0.190260201624708
ENSG00000005102	MEOX1	protein_coding	6.22626625903653	6.22626625903653	0.0
ENSG00000005108	THSD7A	protein_coding	6.63442394048532	6.6945366169391	0.0601126764537847
ENSG00000005156	LIG3	protein_coding	11.0537532207886	11.4302291515867	0.376475930798057
ENSG00000005175	RPAP3	protein_coding	10.6420876690646	10.5694900361114	-0.0725976329531193
ENSG00000005187	ACSM3	protein_coding	9.24315086808744	9.10414616291992	-0.139004705167524
ENSG00000005189	AC004381.6	protein_coding	9.330318123104052	9.21147843786813	-0.11883968523592402
ENSG00000005194	CIAPIN1	protein_coding	11.141865335195101	11.165325044739498	0.0234597095443263
ENSG00000005206	SPPL2B	protein_coding	11.248359579019699	10.888223706650901	-0.360135872368799
ENSG00000005238	FAM214B	protein_coding	8.973093993716411	9.138259980612949	0.16516598689654802
ENSG00000005243	COPZ2	protein_coding	6.515356899674879	6.22626625903653	-0.289090640638352
ENSG00000005249	PRKAR2B	protein_coding	9.2480038527613	9.483411336435982	0.23540748367468103
ENSG00000005302	MSL3	protein_coding	9.69640125142122	9.658567640228279	-0.0378336111929372
ENSG00000005339	CREBBP	protein_coding	11.734553078717802	12.5719132348998	0.8373601561820879
ENSG00000005379	TSPOAP1	protein_coding	6.63442394048532	6.82158726595618	0.187163325470865
ENSG00000005381	MPO	protein_coding	6.22626625903653	6.22626625903653	0.0
ENSG00000005421	PON1	protein_coding	6.66688420272858	6.46117099854222	-0.20571320418635997
ENSG00000005436	GCFC2	protein_coding	9.68400889852224	9.31800582744719	-0.36600307107505103
ENSG00000005448	WDR54	protein_coding	10.6886284477479	10.6040928268402	-0.0845356209076336
ENSG00000005469	CROT	protein_coding	6.22626625903653	6.3924606293074	0.166194370270873
ENSG00000005471	ABCB4	protein_coding	6.22626625903653	6.22626625903653	0.0
ENSG00000005483	KMT2E	protein_coding	11.989907558722699	12.0573700858434	0.0674625271206679
ENSG00000005486	RHBDD2	protein_coding	10.670014250368402	10.8238680107476	0.15385376037926002
ENSG00000005513	SOX8	protein_coding	8.87206592895	9.0800288679543	0.207962939004291
ENSG00000005700	IBTK	protein_coding	12.143075734766901	11.9663206160783	-0.17675511868862498
ENSG00000005801	ZNF195	protein_coding	11.0015789853494	10.9899412988961	-0.0116376864532981
ENSG00000005810	MYCBP2	protein_coding	11.931669692894198	12.3097511533478	0.37808146045359703
ENSG00000005812	FBXL3	protein_coding	10.0503624888845	10.228045836022801	0.177683347138286
ENSG00000005844	ITGAL	protein_coding	6.4624390850578	6.3924606293074	-0.0699784557504
ENSG00000005882	PDK2	protein_coding	10.5996211082945	10.896540651152101	0.296919542857569
ENSG00000005884	ITGA3	protein_coding	14.0927264590481	14.397375934447501	0.304649475399394
ENSG00000005889	ZFX	protein_coding	10.3224528775225	10.611466123599401	0.289013246076873
ENSG00000005893	LAMP2	protein_coding	10.842170312821601	10.990647635215302	0.14847732239369
ENSG00000005961	ITGA2B	protein_coding	8.11539880619037	7.851049635755451	-0.264349170434924
ENSG00000005981	ASB4	protein_coding	6.515356899674879	6.46117099854222	-0.0541859011326622
ENSG00000006007	GDE1	protein_coding	10.99091321992	11.2568000936029	0.265886873682904
ENSG00000006015	C19orf60	protein_coding	11.1133083333476	10.976454600360901	-0.136853732986657
ENSG00000006016	CRLF1	protein_coding	10.1614137990454	10.494688562078698	0.333274763033275
ENSG00000006025	OSBPL7	protein_coding	10.1266506874852	9.946168086285539	-0.180482601199618
ENSG00000006042	TMEM98	protein_coding	10.3847336981961	10.308611907927	-0.0761217902691129
ENSG00000006047	YBX2	protein_coding	7.66994581176893	7.47496977584971	-0.194976035919215
ENSG00000006059	KRT33A	protein_coding	6.22626625903653	6.22626625903653	0.0
ENSG00000006062	MAP3K14	protein_coding	9.9224447602095	9.99223233531909	0.0697875751095829
ENSG00000006071	ABCC8	protein_coding	6.515356899674879	6.558106811632639	0.0427499119577632
ENSG00000006116	CACNG3	protein_coding	6.22626625903653	6.22626625903653	0.0
ENSG00000006118	TMEM132A	protein_coding	12.3140837572554	12.469607424989999	0.155523667734576
ENSG00000006125	AP2B1	protein_coding	14.051973652140902	14.280091116264801	0.228117464123855
ENSG00000006128	TAC1	protein_coding	6.22626625903653	6.22626625903653	0.0
ENSG00000006194	ZNF263	protein_coding	11.09947651348	11.209667769112801	0.110191255632753
ENSG00000006210	CX3CL1	protein_coding	6.39335879277468	6.22626625903653	-0.167092533738151
ENSG00000006282	SPATA20	protein_coding	11.964354396234699	11.803175974495002	-0.16117842173975197
ENSG00000006283	CACNA1G	protein_coding	7.9267530173380605	8.2597443608004	0.332991343462346
ENSG00000006327	TNFRSF12A	protein_coding	11.5715037446562	11.5263406538446	-0.0451630908116591
ENSG00000006377	DLX6	protein_coding	6.22626625903653	6.3924606293074	0.166194370270873
ENSG00000006432	MAP3K9	protein_coding	10.3371540099392	10.799072958831902	0.46191894889271995
ENSG00000006451	RALA	protein_coding	11.409132803334801	11.2396770474129	-0.16945575592187195
ENSG00000006453	BAIAP2L1	protein_coding	11.5566440411955	11.8595053040974	0.302861262901901
ENSG00000006459	KDM7A	protein_coding	9.92394765361255	10.1654403025013	0.24149264888877697
ENSG00000006468	ETV1	protein_coding	9.467325281416539	9.73525432848473	0.26792904706819004
ENSG00000006530	AGK	protein_coding	10.838207618020899	10.7893588823418	-0.0488487356790586
ENSG00000006534	ALDH3B1	protein_coding	9.98135835299092	9.938834252038301	-0.0425241009526154
ENSG00000006555	TTC22	protein_coding	7.76462545479076	7.9508787019847	0.186253247193936
ENSG00000006576	PHTF2	protein_coding	9.70518715334156	9.688689724857099	-0.0164974284844615
ENSG00000006606	CCL26	protein_coding	6.22626625903653	6.22626625903653	0.0
ENSG00000006607	FARP2	protein_coding	10.875806098617801	11.180877083738501	0.30507098512074604
ENSG00000006611	USH1C	protein_coding	9.64981644579226	9.73864357671172	0.0888271309194568
ENSG00000006625	GGCT	protein_coding	10.846911176117	10.578924677063199	-0.267986499053897
ENSG00000006634	DBF4	protein_coding	10.759087619593899	10.6682448060127	-0.0908428135812862
ENSG00000006638	TBXA2R	protein_coding	7.85201627036456	7.8440838275755596	-0.00793244278899952
ENSG00000006652	IFRD1	protein_coding	10.5902206950604	10.5154786154954	-0.0747420795650218
ENSG00000006659	LGALS14	protein_coding	6.22626625903653	6.22626625903653	0.0
ENSG00000006695	COX10	protein_coding	9.82924065543004	10.0147185902101	0.185477934780096
ENSG00000006704	GTF2IRD1	protein_coding	10.532487825865001	10.842774744346	0.310286918481014
ENSG00000006712	PAF1	protein_coding	11.269097860587301	11.518041460397699	0.24894359981037098
ENSG00000006715	VPS41	protein_coding	11.273209917107101	11.3238864475025	0.0506765303954033
ENSG00000006740	ARHGAP44	protein_coding	9.42525781846888	9.68165949634249	0.256401677873614
ENSG00000006744	ELAC2	protein_coding	12.4219181232705	12.6217203997049	0.19980227643441897
ENSG00000006747	SCIN	protein_coding	6.5598942374865	6.3924606293074	-0.16743360817910097
ENSG00000006756	ARSD	protein_coding	10.2199825497161	10.4826718806959	0.26268933097985897
ENSG00000006757	PNPLA4	protein_coding	9.65708367735357	9.7737510063256	0.11666732897202302
ENSG00000006788	MYH13	protein_coding	6.22626625903653	6.22626625903653	0.0
ENSG00000006831	ADIPOR2	protein_coding	11.977367526705198	12.2087657947645	0.23139826805927696
ENSG00000006837	CDKL3	protein_coding	7.46144435691682	7.2435193739821795	-0.21792498293463397
ENSG00000007001	UPP2	protein_coding	6.515356899674879	6.22626625903653	-0.289090640638352
ENSG00000007038	PRSS21	protein_coding	6.39335879277468	6.22626625903653	-0.167092533738151
ENSG00000007047	MARK4	protein_coding	10.6024292739928	10.9599576150717	0.35752834107887393
ENSG00000007062	PROM1	protein_coding	10.3944954717167	10.3642858154354	-0.0302096562813681
ENSG00000007080	CCDC124	protein_coding	12.1459598654984	12.148078439698802	0.00211857420038264
ENSG00000007129	CEACAM21	protein_coding	6.5598942374865	6.59707218462594	0.03717794713943601
ENSG00000007168	PAFAH1B1	protein_coding	12.166304537850499	12.377939493155802	0.21163495530531398
ENSG00000007171	NOS2	protein_coding	6.39335879277468	6.51380638670388	0.1204475939292
ENSG00000007174	DNAH9	protein_coding	6.39335879277468	6.46117099854222	0.067812205767539
ENSG00000007202	KIAA0100	protein_coding	13.3171730526403	13.772769958172299	0.45559690553197796
ENSG00000007216	SLC13A2	protein_coding	6.22626625903653	6.22626625903653	0.0
ENSG00000007237	GAS7	protein_coding	8.308573010698419	8.75201707151788	0.44344406081945703
ENSG00000007255	TRAPPC6A	protein_coding	9.74150557029839	9.42548696715252	-0.316018603145867
ENSG00000007264	MATK	protein_coding	6.22626625903653	6.22626625903653	0.0
ENSG00000007306	CEACAM7	protein_coding	6.22626625903653	6.22626625903653	0.0
ENSG00000007312	CD79B	protein_coding	6.8684595137688	6.774471360573549	-0.0939881531952471
ENSG00000007314	SCN4A	protein_coding	6.965820405225919	7.0624113486683795	0.0965909434424663
ENSG00000007341	ST7L	protein_coding	9.489938518551199	9.30656154527098	-0.18337697328022898
ENSG00000007350	TKTL1	protein_coding	6.4624390850578	6.3924606293074	-0.0699784557504
ENSG00000007372	PAX6	protein_coding	7.8590099281958	7.815795831568179	-0.0432140966276169
ENSG00000007376	RPUSD1	protein_coding	11.467195515155199	11.5614448078984	0.0942492927432141
ENSG00000007384	RHBDF1	protein_coding	9.52020242541686	9.452676587872599	-0.0675258375442613
ENSG00000007392	LUC7L	protein_coding	10.8804375352888	10.823074809165302	-0.0573627261235217
ENSG00000007402	CACNA2D2	protein_coding	9.23828099412266	9.660357345081199	0.422076350958539
ENSG00000007516	BAIAP3	protein_coding	10.9252027986785	10.781213372267	-0.143989426411478
ENSG00000007520	TSR3	protein_coding	11.0861786123788	11.191971432671199	0.105792820292443
ENSG00000007541	PIGQ	protein_coding	9.7191324748803	9.527312031840449	-0.191820443039857
ENSG00000007545	CRAMP1	protein_coding	10.147352898031802	10.4241764395224	0.276823541490609
ENSG00000007866	TEAD3	protein_coding	10.6292954737246	10.8419919074193	0.212696433694701
ENSG00000007908	SELE	protein_coding	6.4624390850578	6.22626625903653	-0.236172826021273
ENSG00000007923	DNAJC11	protein_coding	11.9305549464534	12.1353731270132	0.204818180559805
ENSG00000007933	FMO3	protein_coding	6.39335879277468	6.22626625903653	-0.167092533738151
ENSG00000007944	MYLIP	protein_coding	9.33942517335865	9.43180821207615	0.092383038717502
ENSG00000007952	NOX1	protein_coding	6.39335879277468	6.22626625903653	-0.167092533738151
ENSG00000007968	E2F2	protein_coding	10.465150163269199	10.6971138883088	0.23196372503955398
ENSG00000008018	PSMB1	protein_coding	12.954001049070001	12.744538490662	-0.20946255840794797
ENSG00000008056	SYN1	protein_coding	6.98368007446285	6.943676791236969	-0.0400032832258841
ENSG00000008083	JARID2	protein_coding	10.5166920219068	11.0783111181539	0.561619096247068
ENSG00000008086	CDKL5	protein_coding	8.55509243069816	8.949747384694179	0.39465495399602296
ENSG00000008118	CAMK1G	protein_coding	6.72533200066478	6.843729019816309	0.118397019151525
ENSG00000008128	CDK11A	protein_coding	9.48380711736868	9.360662766233858	-0.123144351134822
ENSG00000008130	NADK	protein_coding	11.459999965069	11.584069536207199	0.124069571138252
ENSG00000008196	TFAP2B	protein_coding	6.22626625903653	6.3924606293074	0.166194370270873
ENSG00000008197	TFAP2D	protein_coding	6.22626625903653	6.22626625903653	0.0
ENSG00000008226	DLEC1	protein_coding	7.00109201163355	7.230901774509599	0.229809762876048
ENSG00000008256	CYTH3	protein_coding	9.97702325163678	10.4896938358018	0.5126705841650679
ENSG00000008277	ADAM22	protein_coding	9.98424112103816	10.1766892600351	0.19244813899690502
ENSG00000008282	SYPL1	protein_coding	11.602639154365	11.454481080026401	-0.14815807433865802
ENSG00000008283	CYB561	protein_coding	11.8510852374247	11.9435419227849	0.092456685360208
ENSG00000008294	SPAG9	protein_coding	11.5847949569596	11.888191544079199	0.30339658711954
ENSG00000008300	CELSR3	protein_coding	10.0789446549394	10.354422806632499	0.27547815169311496
ENSG00000008311	AASS	protein_coding	8.793615750958281	8.99071332877105	0.197097577812778
ENSG00000008323	PLEKHG6	protein_coding	9.919434211937801	10.2268442345346	0.307410022596784
ENSG00000008324	SS18L2	protein_coding	9.985680324138269	9.66214479426235	-0.32353552987592404
ENSG00000008382	MPND	protein_coding	9.67687865997598	9.7267456606215	0.0498670006455129
ENSG00000008394	MGST1	protein_coding	11.5937446764718	11.336714614253301	-0.257030062218506
ENSG00000008405	CRY1	protein_coding	9.47352855145565	9.725037793588001	0.25150924213235004
ENSG00000008438	PGLYRP1	protein_coding	6.22626625903653	6.22626625903653	0.0
ENSG00000008441	NFIX	protein_coding	11.2560972765633	11.824706669759099	0.568609393195803
ENSG00000008513	ST3GAL1	protein_coding	10.2248581870309	10.630642822713199	0.405784635682391
ENSG00000008516	MMP25	protein_coding	8.33257435149717	8.39211476373899	0.0595404122418177
ENSG00000008517	IL32	protein_coding	8.383863851602749	8.23967276612538	-0.14419108547737197
ENSG00000008710	PKD1	protein_coding	12.0434799322632	12.3405172934185	0.297037361155263
ENSG00000008735	MAPK8IP2	protein_coding	9.37969190243412	9.51547378858395	0.135781886149834
ENSG00000008838	MED24	protein_coding	11.823324089818499	12.0563594176023	0.233035327783737
ENSG00000008853	RHOBTB2	protein_coding	9.795122263357289	10.258938646774	0.463816383416697
ENSG00000008869	HEATR5B	protein_coding	10.4255054961039	10.4976770740014	0.0721715778974623
ENSG00000008952	SEC62	protein_coding	12.2156397398349	11.8859175352302	-0.32972220460464297
ENSG00000008988	RPS20	protein_coding	15.704095196106698	15.430338742218401	-0.273756453888273
ENSG00000009307	CSDE1	protein_coding	14.47135243198	14.598060705856	0.126708273876064
ENSG00000009335	UBE3C	protein_coding	12.1070221760654	12.584118250530802	0.477096074465344
ENSG00000009413	REV3L	protein_coding	10.5645278070704	10.8294082028912	0.26488039582083395
ENSG00000009694	TENM1	protein_coding	6.22626625903653	6.3924606293074	0.166194370270873
ENSG00000009709	PAX7	protein_coding	6.39335879277468	6.22626625903653	-0.167092533738151
ENSG00000009724	MASP2	protein_coding	6.63442394048532	6.82158726595618	0.187163325470865
ENSG00000009765	IYD	protein_coding	6.39335879277468	6.46117099854222	0.067812205767539
ENSG00000009780	FAM76A	protein_coding	9.14758980071139	9.06097703699784	-0.08661276371355701
ENSG00000009790	TRAF3IP3	protein_coding	6.22626625903653	6.46117099854222	0.23490473950569
ENSG00000009830	POMT2	protein_coding	10.5683632946847	10.6188017573568	0.0504384626721208
ENSG00000009844	VTA1	protein_coding	11.3074099113853	11.225950414588402	-0.0814594967968816
ENSG00000009950	MLXIPL	protein_coding	11.365785299189598	10.9592360457574	-0.406549253432175
ENSG00000009954	BAZ1B	protein_coding	13.1287199067011	13.398955168863301	0.270235262162116
ENSG00000010017	RANBP9	protein_coding	10.758248840202	10.975027565672299	0.216778725470261
ENSG00000010030	ETV7	protein_coding	9.16312020118218	9.15628851477001	-0.00683168641217158
ENSG00000010072	SPRTN	protein_coding	9.20370859749605	9.34285957494479	0.139150977448745
ENSG00000010165	METTL13	protein_coding	11.0510178368381	11.268491566484599	0.217473729646525
ENSG00000010219	DYRK4	protein_coding	10.3394023960206	10.049159372582698	-0.290243023437924
ENSG00000010244	ZNF207	protein_coding	12.827796239869	12.795489518454799	-0.0323067214141908
ENSG00000010256	UQCRC1	protein_coding	12.702597742037401	12.7336230779943	0.0310253359568708
ENSG00000010270	STARD3NL	protein_coding	10.5750508407393	10.510555852173699	-0.0644949885655706
ENSG00000010278	CD9	protein_coding	13.0092370905742	12.932496907716999	-0.0767401828571792
ENSG00000010282	HHATL	protein_coding	6.752040169654809	6.74924153246097	-0.0027986371938411
ENSG00000010292	NCAPD2	protein_coding	13.120599053880598	13.571305447971302	0.450706394090716
ENSG00000010295	IFFO1	protein_coding	7.066811696113759	6.943676791236969	-0.12313490487679402
ENSG00000010310	GIPR	protein_coding	8.793615750958281	8.67069603995083	-0.12291971100745
ENSG00000010318	PHF7	protein_coding	8.14329317295042	8.22440916166776	0.0811159887173414
ENSG00000010319	SEMA3G	protein_coding	8.05173569968446	8.36026805314038	0.308532353455927
ENSG00000010322	NISCH	protein_coding	12.208606782015801	12.348795380780802	0.140188598764974
ENSG00000010327	STAB1	protein_coding	6.4624390850578	6.59707218462594	0.134633099568137
ENSG00000010361	FUZ	protein_coding	7.332849879034691	7.45517316900764	0.122323289972956
ENSG00000010379	SLC6A13	protein_coding	7.03468836764361	6.90558895367193	-0.12909941397167998
ENSG00000010404	IDS	protein_coding	11.113963687632001	11.414006797525301	0.30004310989335
ENSG00000010438	PRSS3	protein_coding	9.403743591718142	9.47935184587761	0.0756082541594694
ENSG00000010539	ZNF200	protein_coding	9.56731576865062	9.452676587872599	-0.11463918077801499
ENSG00000010610	CD4	protein_coding	6.752040169654809	6.82158726595618	0.0695470963013776
ENSG00000010626	LRRC23	protein_coding	8.72814013295647	8.59190436938722	-0.136235763569244
ENSG00000010671	BTK	protein_coding	6.72533200066478	6.46117099854222	-0.264161002122568
ENSG00000010704	HFE	protein_coding	9.904285351779391	9.793429868535618	-0.110855483243769
ENSG00000010803	SCMH1	protein_coding	10.1122420283092	10.3199210776838	0.20767904937454199
ENSG00000010810	FYN	protein_coding	9.46939607000317	9.84146800607575	0.372071936072583
ENSG00000010818	HIVEP2	protein_coding	9.77191337643097	10.5350025367244	0.763089160293465
ENSG00000010932	FMO1	protein_coding	6.22626625903653	6.22626625903653	0.0
ENSG00000011007	TCEB3	protein_coding	11.6930786880478	11.9933291526616	0.300250464613825
ENSG00000011009	LYPLA2	protein_coding	11.7619720406197	11.7243318939031	-0.0376401467166954
ENSG00000011021	CLCN6	protein_coding	9.783565168523632	9.76547041014691	-0.018094758376721
ENSG00000011028	MRC2	protein_coding	9.7173967811827	10.0007062464804	0.283309465297666
ENSG00000011052	NME1-NME2	protein_coding	8.19728910150269	8.025153645937001	-0.17213545556568696
ENSG00000011083	SLC6A7	protein_coding	6.39335879277468	6.3924606293074	-0.000898163467277335
ENSG00000011105	TSPAN9	protein_coding	10.0910212683343	10.113044892070802	0.0220236237365299
ENSG00000011114	BTBD7	protein_coding	10.8934795178067	11.295027100800601	0.40154758299394205
ENSG00000011132	APBA3	protein_coding	10.0379357242002	10.0216735219119	-0.0162622022883507
ENSG00000011143	MKS1	protein_coding	10.5236240865073	10.5779839979262	0.0543599114188495
ENSG00000011198	ABHD5	protein_coding	9.48585387831791	9.66214479426235	0.17629091594443802
ENSG00000011201	ANOS1	protein_coding	6.22626625903653	6.22626625903653	0.0
ENSG00000011243	AKAP8L	protein_coding	11.683844847714601	11.628280418298399	-0.0555644294161457
ENSG00000011258	MBTD1	protein_coding	10.8696075561686	10.905559164499099	0.0359516083304268
ENSG00000011260	UTP18	protein_coding	11.9884799203236	12.008737487779698	0.0202575674561079
ENSG00000011275	RNF216	protein_coding	10.9664406988693	11.546161857755301	0.579721158886066
ENSG00000011295	TTC19	protein_coding	11.9636279889358	11.7217838706529	-0.241844118282881
ENSG00000011304	PTBP1	protein_coding	14.2450423203426	14.5561453702132	0.31110304987055104
ENSG00000011332	DPF1	protein_coding	9.11865973832239	9.27636188469981	0.157702146377426
ENSG00000011347	SYT7	protein_coding	11.408598932219698	11.9428128622878	0.534213930068132
ENSG00000011376	LARS2	protein_coding	10.944496076174099	11.333379135772601	0.38888305959847397
ENSG00000011405	PIK3C2A	protein_coding	11.098152238457	11.301300766245198	0.203148527788201
ENSG00000011422	PLAUR	protein_coding	10.8696075561686	11.109205300994502	0.239597744825881
ENSG00000011426	ANLN	protein_coding	12.225670965130501	12.408883486963699	0.183212521833179
ENSG00000011451	WIZ	protein_coding	11.2489562649209	11.672495336923198	0.42353907200228996
ENSG00000011454	RABGAP1	protein_coding	10.951114682903901	11.1552828408534	0.20416815794954396
ENSG00000011465	DCN	protein_coding	6.22626625903653	6.3924606293074	0.166194370270873
ENSG00000011478	QPCTL	protein_coding	9.288588957170269	9.243094338931892	-0.045494618238374
ENSG00000011485	PPP5C	protein_coding	12.1053767289131	12.2561868928461	0.15081016393300198
ENSG00000011523	CEP68	protein_coding	10.1791118854274	10.596681476539802	0.417569591112445
ENSG00000011566	MAP4K3	protein_coding	10.0789446549394	10.308611907927	0.229667252987587
ENSG00000011590	ZBTB32	protein_coding	6.4624390850578	6.3924606293074	-0.0699784557504
ENSG00000011600	TYROBP	protein_coding	6.22626625903653	6.22626625903653	0.0
ENSG00000011638	TMEM159	protein_coding	9.925448964370231	10.103904255318401	0.17845529094812698
ENSG00000011677	GABRA3	protein_coding	6.22626625903653	6.3924606293074	0.166194370270873
ENSG00000012048	BRCA1	protein_coding	11.5667270147966	11.650334131671901	0.0836071168753154
ENSG00000012061	ERCC1	protein_coding	11.3250591258707	11.363669039983199	0.0386099141125591
ENSG00000012124	CD22	protein_coding	7.34425105912089	7.21809816656735	-0.126152892553542
ENSG00000012171	SEMA3B	protein_coding	10.881978038944599	10.6735370619017	-0.208440977042882
ENSG00000012174	MBTPS2	protein_coding	10.144781452275	10.2459498698268	0.101168417551818
ENSG00000012211	PRICKLE3	protein_coding	9.8388403867126	10.231644600599301	0.392804213886706
ENSG00000012223	LTF	protein_coding	6.22626625903653	6.22626625903653	0.0
ENSG00000012232	EXTL3	protein_coding	11.652180123106	12.227442970139801	0.5752628470337061
ENSG00000012504	NR1H4	protein_coding	6.22626625903653	6.51380638670388	0.28754012766735
ENSG00000012660	ELOVL5	protein_coding	11.5993686252524	11.7445555216102	0.145186896357865
ENSG00000012779	ALOX5	protein_coding	9.694637526402829	9.67282244201655	-0.0218150843862812
ENSG00000012817	KDM5D	protein_coding	10.1639555420658	10.1829006724489	0.0189451303830594
ENSG00000012822	CALCOCO1	protein_coding	10.5779074236765	10.6197160826128	0.0418086589362971
ENSG00000012963	UBR7	protein_coding	10.9415446701965	11.170319999475698	0.22877532927926897
ENSG00000012983	MAP4K5	protein_coding	10.6592682692589	10.786106214888001	0.12683794562912
ENSG00000013016	EHD3	protein_coding	6.39335879277468	6.6945366169391	0.301177824164426
ENSG00000013275	PSMC4	protein_coding	12.094469426992301	12.1750215663488	0.0805521393564419
ENSG00000013288	MAN2B2	protein_coding	10.7439141829582	11.2609029153382	0.516988732379959
ENSG00000013293	SLC7A14	protein_coding	6.22626625903653	6.22626625903653	0.0
ENSG00000013297	CLDN11	protein_coding	6.66688420272858	6.63224197814715	-0.0346422245814217
ENSG00000013306	SLC25A39	protein_coding	13.820016229914	13.813805607562001	-0.00621062235205727
ENSG00000013364	MVP	protein_coding	12.3882154692155	12.549824118405098	0.161608649189601
ENSG00000013374	NUB1	protein_coding	11.4763944410189	11.6251021552367	0.148707714217721
ENSG00000013375	PGM3	protein_coding	11.3624810366399	11.3954689481951	0.0329879115552192
ENSG00000013392	RWDD2A	protein_coding	9.053369146009329	9.03049939032094	-0.0228697556883883
ENSG00000013441	CLK1	protein_coding	11.7307151605943	11.321082531537302	-0.409632629056981
ENSG00000013503	POLR3B	protein_coding	9.88280272229589	9.93736294835846	0.054560226062577
ENSG00000013523	ANGEL1	protein_coding	10.6797946157973	10.8135220992656	0.133727483468292
ENSG00000013561	RNF14	protein_coding	10.570277202844899	10.5164611451112	-0.0538160577336804
ENSG00000013563	DNASE1L1	protein_coding	9.586492427972711	9.462996083048019	-0.123496344924694
ENSG00000013573	DDX11	protein_coding	11.995604017230502	11.9163180675157	-0.0792859497147926
ENSG00000013583	HEBP1	protein_coding	10.3944954717167	10.471567474481699	0.0770720027649379
ENSG00000013588	GPRC5A	protein_coding	13.5089312725506	13.9932894187135	0.484358146162885
ENSG00000013619	MAMLD1	protein_coding	8.65562004098725	9.10414616291992	0.448526121932666
ENSG00000013725	CD6	protein_coding	6.22626625903653	6.22626625903653	0.0
ENSG00000013810	TACC3	protein_coding	12.419271895936301	12.531275745011001	0.112003849074711
ENSG00000014123	UFL1	protein_coding	10.7413696292965	10.7787606915066	0.0373910622101388
ENSG00000014138	POLA2	protein_coding	10.3029978751838	10.407318565112302	0.10432068992856
ENSG00000014164	ZC3H3	protein_coding	10.664651307691999	11.025529528852301	0.36087822116030605
ENSG00000014216	CAPN1	protein_coding	12.979191200599198	13.345638638494501	0.366447437895271
ENSG00000014257	ACPP	protein_coding	7.1125858712134	7.12256935813709	0.00998348692368989
ENSG00000014641	MDH1	protein_coding	12.696491320686901	12.513713304408	-0.18277801627889498
ENSG00000014824	SLC30A9	protein_coding	11.430852891475197	11.4385310446242	0.007678153149077721
ENSG00000014914	MTMR11	protein_coding	9.57117194573488	9.60937122985898	0.0381992841241026
ENSG00000014919	COX15	protein_coding	12.012910709659	12.0263934993572	0.0134827896982319
ENSG00000015133	CCDC88C	protein_coding	10.4454647902173	10.9447281303305	0.49926334011318696
ENSG00000015153	YAF2	protein_coding	9.11865973832239	8.860801456842099	-0.257858281480283
ENSG00000015171	ZMYND11	protein_coding	11.1774100180812	11.3804649601115	0.20305494203029398
ENSG00000015285	WAS	protein_coding	7.1125858712134	7.230901774509599	0.11831590329620299
ENSG00000015413	DPEP1	protein_coding	7.18346571421607	7.13691564662921	-0.0465500675868586
ENSG00000015475	BID	protein_coding	11.087513944882698	11.060931462260802	-0.0265824826219081
ENSG00000015479	MATR3	protein_coding	9.307288640416921	9.199125489523189	-0.10816315089372901
ENSG00000015520	NPC1L1	protein_coding	6.847019216632679	6.997019175694571	0.14999995906188598
ENSG00000015532	XYLT2	protein_coding	11.4361011647065	11.531685358854698	0.0955841941481861
ENSG00000015568	RGPD5	protein_coding	7.1558484729927505	7.28032355784065	0.124475084847899
ENSG00000015592	STMN4	protein_coding	6.22626625903653	6.46117099854222	0.23490473950569
ENSG00000015676	NUDCD3	protein_coding	11.763642445157302	11.917060647320799	0.153418202163486
ENSG00000016082	ISL1	protein_coding	7.46144435691682	7.43497602517066	-0.0264683317461527
ENSG00000016391	CHDH	protein_coding	10.353931550208	10.675296823704699	0.32136527349663696
ENSG00000016402	IL20RA	protein_coding	8.27916918480555	8.20376856374449	-0.0754006210610516
ENSG00000016490	CLCA1	protein_coding	6.22626625903653	6.22626625903653	0.0
ENSG00000016602	CLCA4	protein_coding	6.22626625903653	6.22626625903653	0.0
ENSG00000016864	GLT8D1	protein_coding	10.4845690729766	10.510555852173699	0.0259867791970851
ENSG00000017260	ATP2C1	protein_coding	12.2350310919995	12.434518166333302	0.199487074333772
ENSG00000017427	IGF1	protein_coding	6.22626625903653	6.22626625903653	0.0
ENSG00000017483	SLC38A5	protein_coding	11.130251317095698	11.0928548146682	-0.0373965024275176
ENSG00000017797	RALBP1	protein_coding	12.5170591217509	12.568373277704302	0.0513141559533814
ENSG00000018189	RUFY3	protein_coding	10.1953520727048	10.324419869482501	0.129067796777701
ENSG00000018236	CNTN1	protein_coding	7.8659620616199195	8.150644240168281	0.284682178548366
ENSG00000018280	SLC11A1	protein_coding	6.847019216632679	6.82158726595618	-0.0254319506764951
ENSG00000018408	WWTR1	protein_coding	10.8286523539194	11.3863780363762	0.557725682456779
ENSG00000018510	AGPS	protein_coding	11.5876271937749	11.8083887577582	0.220761563983315
ENSG00000018607	ZNF806	unprocessed_pseudogene	6.22626625903653	6.22626625903653	0.0
ENSG00000018610	CXorf56	protein_coding	10.4255054961039	10.3444914561451	-0.08101403995882
ENSG00000018625	ATP1A2	protein_coding	6.22626625903653	6.3924606293074	0.166194370270873
ENSG00000018699	TTC27	protein_coding	10.406336971979	10.4325316436995	0.0261946717204413
ENSG00000018869	ZNF582	protein_coding	6.22626625903653	6.22626625903653	0.0
ENSG00000019102	VSIG2	protein_coding	6.66688420272858	6.59707218462594	-0.0698120181026392
ENSG00000019144	PHLDB1	protein_coding	10.946705663632699	11.209667769112801	0.262962105480048
ENSG00000019169	MARCO	protein_coding	6.515356899674879	6.59707218462594	0.0817152849510583
ENSG00000019186	CYP24A1	protein_coding	11.1347790207481	11.129866506109199	-0.00491251463882847
ENSG00000019485	PRDM11	protein_coding	9.18356194523891	9.54099914388269	0.35743719864378004
ENSG00000019505	SYT13	protein_coding	8.154279232391879	8.19855553067983	0.044276298287949004
ENSG00000019549	SNAI2	protein_coding	6.697047922235909	6.82158726595618	0.12453934372027001
ENSG00000019582	CD74	protein_coding	7.46144435691682	7.424720722593441	-0.0367236343233728
ENSG00000019991	HGF	protein_coding	6.22626625903653	6.22626625903653	0.0
ENSG00000019995	ZRANB1	protein_coding	11.118542832003698	11.293883492265	0.175340660261362
ENSG00000020129	NCDN	protein_coding	10.587388528629802	10.904060000485401	0.31667147185559197
ENSG00000020181	ADGRA2	protein_coding	9.530148017463311	9.86489247674225	0.334744459278939
ENSG00000020219	CCT8L1P	processed_pseudogene	6.22626625903653	6.22626625903653	0.0
ENSG00000020256	ZFP64	protein_coding	9.708686345321802	10.0761262828829	0.36743993756113896
ENSG00000020426	MNAT1	protein_coding	10.411687314113301	10.1169444866114	-0.294742827501912
ENSG00000020577	SAMD4A	protein_coding	8.94023523645379	9.651386147825349	0.7111509113715581
ENSG00000020633	RUNX3	protein_coding	10.919213966301902	11.351629409333999	0.432415443032099
ENSG00000020922	MRE11	protein_coding	10.8125844290697	10.600391933029501	-0.212192496040201
ENSG00000021300	PLEKHB1	protein_coding	10.6877475047201	10.9330155221485	0.245268017428407
ENSG00000021355	SERPINB1	protein_coding	12.7049896377964	12.6806159794049	-0.0243736583914806
ENSG00000021461	CYP3A43	protein_coding	6.22626625903653	6.46117099854222	0.23490473950569
ENSG00000021488	SLC7A9	protein_coding	7.24880416622419	6.943676791236969	-0.305127374987222
ENSG00000021574	SPAST	protein_coding	9.28387480910126	9.54294367264438	0.259068863543124
ENSG00000021645	NRXN3	protein_coding	6.4624390850578	6.74924153246097	0.286802447403165
ENSG00000021762	OSBPL5	protein_coding	10.7182636043329	10.9599576150717	0.24169401073877103
ENSG00000021776	AQR	protein_coding	11.5890412273964	11.523416982189	-0.065624245207438
ENSG00000021826	CPS1	protein_coding	11.164815996005	11.479840543166	0.31502454716092604
ENSG00000021852	C8B	protein_coding	6.22626625903653	6.22626625903653	0.0
ENSG00000022267	FHL1	protein_coding	9.22110166571292	9.2139359755438	-0.0071656901691170595
ENSG00000022277	RTFDC1	protein_coding	11.4345286893917	11.370193939916	-0.0643347494757549
ENSG00000022355	GABRA1	protein_coding	6.22626625903653	6.22626625903653	0.0
ENSG00000022556	NLRP2	protein_coding	11.400567030896198	11.6003456300815	0.199778599185333
ENSG00000022567	SLC45A4	protein_coding	9.94925741274976	10.4664914646559	0.517234051906183
ENSG00000022840	RNF10	protein_coding	12.022010179445	12.392960888960099	0.37095070951515996
ENSG00000022976	ZNF839	protein_coding	10.1916206639587	10.018895613448802	-0.172725050509925
ENSG00000023041	ZDHHC6	protein_coding	12.5113553147245	12.424632203392598	-0.0867231113318692
ENSG00000023171	GRAMD1B	protein_coding	7.69437976940361	7.830025995571151	0.13564622616754302
ENSG00000023191	RNH1	protein_coding	12.120770296011601	12.0824092538498	-0.0383610421618545
ENSG00000023228	NDUFS1	protein_coding	11.7703047719016	11.977754361138999	0.20744958923735998
ENSG00000023287	RB1CC1	protein_coding	11.379472047021402	11.2319346011658	-0.147537445855576
ENSG00000023318	ERP44	protein_coding	10.942283089575	10.8151186317887	-0.12716445778630497
ENSG00000023330	ALAS1	protein_coding	10.838207618020899	11.2325316542328	0.39432403621197
ENSG00000023445	BIRC3	protein_coding	9.6054127733374	9.89553760846455	0.290124835127154
ENSG00000023516	AKAP11	protein_coding	11.0393340984249	11.397599673933101	0.358265575508193
ENSG00000023572	GLRX2	protein_coding	8.96123576226162	8.873417823852641	-0.0878179384089801
ENSG00000023608	SNAPC1	protein_coding	9.500098715059199	9.46505095275031	-0.0350477623088921
ENSG00000023697	DERA	protein_coding	10.265644080048599	10.2868753828946	0.0212313028460471
ENSG00000023734	STRAP	protein_coding	12.330514405838699	12.454856197256902	0.12434179141821901
ENSG00000023839	ABCC2	protein_coding	12.8265985509444	12.6621360434564	-0.16446250748799898
ENSG00000023892	DEF6	protein_coding	11.478939308851599	11.318273146096699	-0.16066616275484302
ENSG00000023902	PLEKHO1	protein_coding	8.2890452909624	8.44927652412229	0.160231233159889
ENSG00000023909	GCLM	protein_coding	9.4631745629341	9.72332787040954	0.260153307475438
ENSG00000024048	UBR2	protein_coding	11.126359060968799	11.300162130712	0.17380306974314802
ENSG00000024422	EHD2	protein_coding	11.4538036162626	11.975617429671303	0.521813813408711
ENSG00000024526	DEPDC1	protein_coding	11.2531261575181	11.2609029153382	0.00777675782004472
ENSG00000024862	CCDC28A	protein_coding	8.91583581287397	8.74858103254605	-0.16725478032791902
ENSG00000025039	RRAGD	protein_coding	9.94630300412616	10.251868469633	0.305565465506842
ENSG00000025156	HSF2	protein_coding	10.1043211169284	9.97656493133079	-0.12775618559756402
ENSG00000025293	PHF20	protein_coding	11.036571142526698	11.126015052411402	0.08944390988471801
ENSG00000025423	HSD17B6	protein_coding	7.51044638104557	7.53214294661761	0.0216965655720349
ENSG00000025434	NR1H3	protein_coding	9.77525221468505	9.66749366540252	-0.107758549282529
ENSG00000025708	TYMP	protein_coding	11.384367612183098	11.2812434931709	-0.10312411901218599
ENSG00000025770	NCAPH2	protein_coding	11.598900800276699	11.679515550202199	0.0806147499255392
ENSG00000025772	TOMM34	protein_coding	11.8039740870895	11.864903582786301	0.0609294956968061
ENSG00000025796	SEC63	protein_coding	10.889655902289698	10.9461855236383	0.0565296213485862
ENSG00000025800	KPNA6	protein_coding	12.3542605621735	12.499408585626199	0.145148023452752
ENSG00000026025	VIM	protein_coding	8.015572343308701	8.29896840712203	0.28339606381333504
ENSG00000026036	RTEL1-TNFRSF6B	protein_coding	8.74567879801561	8.322890073558849	-0.42278872445675797
ENSG00000026103	FAS	protein_coding	9.66791517152742	9.74202475875389	0.0741095872264736
ENSG00000026297	RNASET2	protein_coding	10.6089603838054	10.444973891802501	-0.163986492002854
ENSG00000026508	CD44	protein_coding	15.290177506941399	15.6393208002354	0.349143293294022
ENSG00000026559	KCNG1	protein_coding	9.96247704011919	10.0586558032519	0.0961787631326683
ENSG00000026652	AGPAT4	protein_coding	9.47559026243183	9.83673650758337	0.36114624515154
ENSG00000026751	SLAMF7	protein_coding	7.22326094401512	6.943676791236969	-0.279584152778158
ENSG00000026950	BTN3A1	protein_coding	10.3258588579685	10.352221779414	0.0263629214455694
ENSG00000027001	MIPEP	protein_coding	10.2891041076305	10.228045836022801	-0.0610582716077062
ENSG00000027075	PRKCH	protein_coding	9.78687679017709	10.065400524132901	0.278523733955781
ENSG00000027644	INSRR	protein_coding	6.4624390850578	6.558106811632639	0.0956677265748418
ENSG00000027697	IFNGR1	protein_coding	10.4672066805919	10.485685498887	0.0184788182951046
ENSG00000027847	B4GALT7	protein_coding	10.2224224442864	10.235234340950802	0.0128118966643882
ENSG00000027869	SH2D2A	protein_coding	8.402024989693249	8.15605859769663	-0.24596639199662101
ENSG00000028116	VRK2	protein_coding	10.378188726712	10.309746850434001	-0.0684418762780439
ENSG00000028137	TNFRSF1B	protein_coding	6.94747954632521	6.82158726595618	-0.125892280369026
ENSG00000028203	VEZT	protein_coding	11.1001381943679	11.160940197541802	0.0608020031738352
ENSG00000028277	POU2F2	protein_coding	7.8236144705541095	7.5039557064358196	-0.319658764118299
ENSG00000028310	BRD9	protein_coding	11.6285395591482	11.525366755652302	-0.10317280349581301
ENSG00000028528	SNX1	protein_coding	12.1851204428888	12.3232571683956	0.138136725506863
ENSG00000028839	TBPL1	protein_coding	9.987118077238211	9.695685298195231	-0.29143277904298
ENSG00000029153	ARNTL2	protein_coding	10.3998900978513	10.525273773801699	0.125383675950383
ENSG00000029363	BCLAF1	protein_coding	12.996157857315199	12.911975354128199	-0.0841825031869572
ENSG00000029364	SLC39A9	protein_coding	11.6829623409736	11.6619004788083	-0.0210618621652916
ENSG00000029534	ANK1	protein_coding	7.97830392423702	8.031143207934258	0.0528392836972404
ENSG00000029559	IBSP	protein_coding	6.22626625903653	6.22626625903653	0.0
ENSG00000029639	TFB1M	protein_coding	10.117498357779	9.880297443471619	-0.23720091430740803
ENSG00000029725	RABEP1	protein_coding	11.5791137281891	11.605423237262	0.0263095090728136
ENSG00000029993	HMGB3	protein_coding	12.304937790121	12.251484911654401	-0.0534528784665511
ENSG00000030066	NUP160	protein_coding	11.7711354016483	11.8513697912902	0.0802343896418325
ENSG00000030110	BAK1	protein_coding	9.992854648504279	10.1078288302127	0.114974181708435
ENSG00000030304	MUSK	protein_coding	6.22626625903653	6.22626625903653	0.0
ENSG00000030419	IKZF2	protein_coding	7.76462545479076	7.80861455336627	0.0439890985755076
ENSG00000030582	GRN	protein_coding	13.026377701034999	13.3215907390835	0.295213038048455
ENSG00000031003	FAM13B	protein_coding	10.1148726088383	10.1878504598425	0.0729778510042713
ENSG00000031081	ARHGAP31	protein_coding	7.57535036263997	8.00089714326607	0.42554678062609397
ENSG00000031691	CENPQ	protein_coding	9.26246266614768	8.99646762018111	-0.265995045966568
ENSG00000031698	SARS	protein_coding	12.329669120218698	12.2806238598074	-0.0490452604113258
ENSG00000031823	RANBP3	protein_coding	11.4610301037533	11.653011539874198	0.19198143612083
ENSG00000032219	ARID4A	protein_coding	10.5664468317142	10.253049259447199	-0.313397572266984
ENSG00000032389	TSSC1	protein_coding	10.5373885759416	10.6700110583881	0.13262248244647698
ENSG00000032444	PNPLA6	protein_coding	11.737106024944902	12.022603585936999	0.285497560992026
ENSG00000032742	IFT88	protein_coding	9.530148017463311	9.33612478662075	-0.194023230842566
ENSG00000033011	ALG1	protein_coding	11.0219779435007	10.8544664412342	-0.16751150226652098
ENSG00000033030	ZCCHC8	protein_coding	10.7498340134904	10.7515013208794	0.0016673073889936802
ENSG00000033050	ABCF2	protein_coding	12.0513639154067	12.3232571683956	0.271893252988926
ENSG00000033100	CHPF2	protein_coding	10.1563167231431	10.421030645958698	0.264713922815631
ENSG00000033122	LRRC7	protein_coding	6.63442394048532	6.774471360573549	0.14004742008823
ENSG00000033170	FUT8	protein_coding	10.102996687259699	10.0947047902654	-0.00829189699430799
ENSG00000033178	UBA6	protein_coding	11.7307151605943	11.5514336755825	-0.17928148501175303
ENSG00000033327	GAB2	protein_coding	8.154279232391879	8.466375883924	0.312096651532116
ENSG00000033627	ATP6V0A1	protein_coding	11.4000299751163	11.4808456954306	0.0808157203143285
ENSG00000033800	PIAS1	protein_coding	10.5403210145181	10.625189843901499	0.0848688293833995
ENSG00000033867	SLC4A7	protein_coding	10.2236408337467	10.1641849405779	-0.0594558931687832
ENSG00000034053	APBA2	protein_coding	6.92861959901296	6.97969467585917	0.0510750768462094
ENSG00000034152	MAP2K3	protein_coding	11.220032719916698	11.4323091144088	0.21227639449209304
ENSG00000034239	EFCAB1	protein_coding	6.22626625903653	6.22626625903653	0.0
ENSG00000034510	TMSB10	protein_coding	15.621856327727802	15.7218214917053	0.0999651639774779
ENSG00000034533	ASTE1	protein_coding	8.342051617116361	8.33703339964008	-0.005018217476280279
ENSG00000034677	RNF19A	protein_coding	10.2052551885185	10.200150532069	-0.00510465644942215
ENSG00000034693	PEX3	protein_coding	9.41238876103397	9.221282767427141	-0.191105993606833
ENSG00000034713	GABARAPL2	protein_coding	10.9415446701965	10.8521356945053	-0.089408975691196
ENSG00000034971	MYOC	protein_coding	6.39335879277468	6.22626625903653	-0.167092533738151
ENSG00000035115	SH3YL1	protein_coding	10.6547669434955	10.6858103680116	0.0310434245160973
ENSG00000035141	FAM136A	protein_coding	12.3012056080828	12.150290404779598	-0.15091520330315
ENSG00000035403	VCL	protein_coding	12.5318333014321	12.9658843732198	0.43405107178768
ENSG00000035499	DEPDC1B	protein_coding	10.3605879582804	10.4009454163204	0.0403574580399972
ENSG00000035664	DAPK2	protein_coding	8.191992305508519	8.28927406760707	0.0972817620985502
ENSG00000035681	NSMAF	protein_coding	10.6393560590734	10.698845025602699	0.0594889665293046
ENSG00000035687	ADSS	protein_coding	11.632659046565099	11.549039785567699	-0.0836192609973789
ENSG00000035720	STAP1	protein_coding	6.22626625903653	6.22626625903653	0.0
ENSG00000035862	TIMP2	protein_coding	11.654432949435	12.3190501108824	0.6646171614473579
ENSG00000035928	RFC1	protein_coding	12.2413374782686	12.267001859356899	0.025664381088279998
ENSG00000036054	TBC1D23	protein_coding	10.0295907337825	9.93293990671134	-0.0966508270711248
ENSG00000036257	CUL3	protein_coding	11.713533004045999	11.809988905849199	0.0964559018031519
ENSG00000036448	MYOM2	protein_coding	8.71037155348316	8.5685148584653	-0.14185669501785503
ENSG00000036473	OTC	protein_coding	6.752040169654809	6.63224197814715	-0.11979819150765199
ENSG00000036530	CYP46A1	protein_coding	7.6193794859856	7.3717601031215	-0.24761938286410298
ENSG00000036549	ZZZ3	protein_coding	11.395187441351199	11.546161857755301	0.150974416404095
ENSG00000036565	SLC18A1	protein_coding	6.22626625903653	6.3924606293074	0.166194370270873
ENSG00000036672	USP2	protein_coding	8.191992305508519	8.401072857578571	0.209080552070052
ENSG00000036828	CASR	protein_coding	6.22626625903653	6.22626625903653	0.0
ENSG00000037042	TUBG2	protein_coding	9.73294218508552	9.61307456159335	-0.11986762349217302
ENSG00000037241	RPL26L1	protein_coding	10.4754033970396	10.331141683951401	-0.144261713088182
ENSG00000037280	FLT4	protein_coding	6.8684595137688	6.74924153246097	-0.11921798130783001
ENSG00000037474	NSUN2	protein_coding	12.3470384530063	12.470366330996999	0.123327877990654
ENSG00000037637	FBXO42	protein_coding	10.2585304728005	10.567595645289	0.309065172488562
ENSG00000037749	MFAP3	protein_coding	9.624083687154439	9.70090944372305	0.0768257565686081
ENSG00000037757	MRI1	protein_coding	9.80168439775398	10.053237004444501	0.251552606690526
ENSG00000037897	METTL1	protein_coding	10.5683632946847	10.4936910067169	-0.0746722879677684
ENSG00000037965	HOXC8	protein_coding	8.27916918480555	8.17748596564122	-0.101683219164331
ENSG00000038002	AGA	protein_coding	8.77327783110123	8.66338785004465	-0.109889981056583
ENSG00000038210	PI4K2B	protein_coding	9.364169378494081	9.358449661623089	-0.00571971687098838
ENSG00000038219	BOD1L1	protein_coding	11.938709806893	11.9129717167405	-0.0257380901525117
ENSG00000038274	MAT2B	protein_coding	11.291859790198199	11.3411499369436	0.0492901467454523
ENSG00000038295	TLL1	protein_coding	7.066811696113759	7.327168818495481	0.26035712238172
ENSG00000038358	EDC4	protein_coding	11.2010393290294	11.4611176039539	0.260078274924476
ENSG00000038382	TRIO	protein_coding	11.7974659288631	12.5013901058341	0.7039241769710679
ENSG00000038427	VCAN	protein_coding	9.890512323638779	10.7083291781702	0.817816854531438
ENSG00000038532	CLEC16A	protein_coding	10.011340853868301	10.5854922312663	0.574151377397952
ENSG00000038945	MSR1	protein_coding	7.08237349049654	6.997019175694571	-0.08535431480196999
ENSG00000039068	CDH1	protein_coding	11.6467589278347	12.1401507483324	0.493391820497688
ENSG00000039123	SKIV2L2	protein_coding	12.2589092363307	11.982018745225	-0.276890491105737
ENSG00000039139	DNAH5	protein_coding	7.50083310733905	7.40388256048149	-0.0969505468575615
ENSG00000039319	ZFYVE16	protein_coding	10.570277202844899	10.5513915905987	-0.0188856122461942
ENSG00000039523	FAM65A	protein_coding	8.99069247403683	9.03887817407612	0.0481857000392907
ENSG00000039537	C6	protein_coding	6.22626625903653	6.22626625903653	0.0
ENSG00000039560	RAI14	protein_coding	11.150834121286302	11.3691085071452	0.21827438585892397
ENSG00000039600	SOX30	protein_coding	6.59906730297696	6.865059255820331	0.265991952843367
ENSG00000039650	PNKP	protein_coding	11.1998053022416	11.006099947188	-0.19370535505358397
ENSG00000039987	BEST2	protein_coding	6.515356899674879	6.22626625903653	-0.289090640638352
ENSG00000040199	PHLPP2	protein_coding	9.77525221468505	10.1426734688688	0.36742125418378396
ENSG00000040275	SPDL1	protein_coding	10.3672135975576	10.376249163942	0.00903556638440506
ENSG00000040341	STAU2	protein_coding	10.300691584961	10.552349850152698	0.251658265191661
ENSG00000040487	PQLC2	protein_coding	9.13975920535108	9.218838124784911	0.0790789194338384
ENSG00000040531	CTNS	protein_coding	9.279144752636538	9.46915173436791	0.19000698173137698
ENSG00000040608	RTN4R	protein_coding	9.69816278756537	9.931462505330279	0.233299717764911
ENSG00000040633	PHF23	protein_coding	11.332959392175301	11.3272439569226	-0.0057154352526698204
ENSG00000040731	CDH10	protein_coding	6.22626625903653	6.22626625903653	0.0
ENSG00000040933	INPP4A	protein_coding	10.076247046331499	10.4986718631391	0.422424816807625
ENSG00000041353	RAB27B	protein_coding	8.514319552683329	8.67069603995083	0.156376487267496
ENSG00000041357	PSMA4	protein_coding	12.8843381351581	12.4006787645404	-0.483659370617719
ENSG00000041515	MYO16	protein_coding	6.59906730297696	6.558106811632639	-0.04096049134432
ENSG00000041802	LSG1	protein_coding	11.602639154365	11.710261690329	0.107622535964
ENSG00000041880	PARP3	protein_coding	10.4381436406274	10.546590674195599	0.108447033568243
ENSG00000041982	TNC	protein_coding	6.94747954632521	6.97969467585917	0.032215129533963
ENSG00000041988	THAP3	protein_coding	9.84361608409202	9.76878843877957	-0.0748276453124532
ENSG00000042062	FAM65C	protein_coding	6.63442394048532	6.46117099854222	-0.173252941943102
ENSG00000042088	TDP1	protein_coding	10.3156165312316	10.3859636398813	0.0703471086497149
ENSG00000042286	AIFM2	protein_coding	10.2285040475499	10.3934740963126	0.164970048762751
ENSG00000042304	C2orf83	protein_coding	6.22626625903653	6.22626625903653	0.0
ENSG00000042317	SPATA7	protein_coding	9.083675455959561	8.901387334885689	-0.18228812107386702
ENSG00000042429	MED17	protein_coding	10.995189018400199	10.950548865559599	-0.0446401528405804
ENSG00000042445	RETSAT	protein_coding	11.6394987978221	11.840450521483099	0.200951723661063
ENSG00000042493	CAPG	protein_coding	12.4078374618298	12.1756421993864	-0.232195262443394
ENSG00000042753	AP2S1	protein_coding	12.249107365915199	12.0955877781954	-0.153519587719821
ENSG00000042781	USH2A	protein_coding	6.22626625903653	6.46117099854222	0.23490473950569
ENSG00000042813	ZPBP	protein_coding	6.22626625903653	6.22626625903653	0.0
ENSG00000042832	TG	protein_coding	6.515356899674879	6.59707218462594	0.0817152849510583
ENSG00000042980	ADAM28	protein_coding	6.77740186508232	6.6945366169391	-0.0828652481432179
ENSG00000043039	BARX2	protein_coding	6.94747954632521	6.97969467585917	0.032215129533963
ENSG00000043093	DCUN1D1	protein_coding	10.4020422781091	10.2184046623299	-0.183637615779164
ENSG00000043143	JADE2	protein_coding	11.204735076008301	11.748316062637901	0.5435809866295089
ENSG00000043355	ZIC2	protein_coding	10.6384443667725	11.0789753933061	0.44053102653360404
ENSG00000043462	LCP2	protein_coding	6.39335879277468	6.22626625903653	-0.167092533738151
ENSG00000043514	TRIT1	protein_coding	10.9244555568204	10.7279596798904	-0.19649587693006304
ENSG00000043591	ADRB1	protein_coding	7.22326094401512	7.43497602517066	0.21171508115553897
ENSG00000044012	GUCA2B	protein_coding	6.22626625903653	6.22626625903653	0.0
ENSG00000044090	CUL7	protein_coding	11.3267556920446	11.6246475449038	0.297891852859198
ENSG00000044115	CTNNA1	protein_coding	13.403240148283201	13.7648539090768	0.361613760793636
ENSG00000044446	PHKA2	protein_coding	10.700031824669	10.9447281303305	0.24469630566141895
ENSG00000044459	CNTLN	protein_coding	9.13713919333431	8.92879868513959	-0.20834050819471803
ENSG00000044524	EPHA3	protein_coding	6.515356899674879	6.63224197814715	0.116885078472276
ENSG00000044574	HSPA5	protein_coding	14.9972568989869	15.1680922564629	0.170835357475992
ENSG00000046604	DSG2	protein_coding	13.3553223288881	13.6391233809923	0.283801052104213
ENSG00000046647	GEMIN8	protein_coding	9.09723535349692	8.95567467848991	-0.141560675007018
ENSG00000046651	OFD1	protein_coding	10.794699794801302	10.6224555710073	-0.172244223793994
ENSG00000046653	GPM6B	protein_coding	6.39335879277468	6.51380638670388	0.1204475939292
ENSG00000046774	MAGEC2	protein_coding	6.39335879277468	6.22626625903653	-0.167092533738151
ENSG00000046889	PREX2	protein_coding	6.22626625903653	6.22626625903653	0.0
ENSG00000047056	WDR37	protein_coding	9.575017642569462	9.8818288168761	0.306811174306645
ENSG00000047188	YTHDC2	protein_coding	10.968616862128599	11.015847532039599	0.0472306699109897
ENSG00000047230	CTPS2	protein_coding	10.4170177680418	10.348913887928699	-0.0681038801131422
ENSG00000047249	ATP6V1H	protein_coding	10.1715537853794	10.3478095586729	0.176255773293567
ENSG00000047315	POLR2B	protein_coding	12.804462813086099	12.8121474499193	0.007684636833173999
ENSG00000047346	FAM214A	protein_coding	8.61784247723021	8.59961083823878	-0.0182316389914234
ENSG00000047365	ARAP2	protein_coding	10.0626820738671	10.0986546706044	0.0359725967373219
ENSG00000047410	TPR	protein_coding	13.518728288308699	13.7364326342694	0.217704345960703
ENSG00000047457	CP	protein_coding	6.39335879277468	6.22626625903653	-0.167092533738151
ENSG00000047578	KIAA0556	protein_coding	10.5127157571898	11.054190693366802	0.541474936176959
ENSG00000047579	DTNBP1	protein_coding	9.69640125142122	9.92107760681824	0.22467635539702602
ENSG00000047597	XK	protein_coding	8.73166605669086	8.98203669859825	0.250370641907395
ENSG00000047617	ANO2	protein_coding	6.22626625903653	6.46117099854222	0.23490473950569
ENSG00000047621	C12orf4	protein_coding	9.82602630300484	9.44019267138452	-0.38583363162032397
ENSG00000047634	SCML1	protein_coding	8.67778785363651	8.73126913886199	0.0534812852254802
ENSG00000047644	WWC3	protein_coding	9.45692549390752	9.969386115343461	0.5124606214359361
ENSG00000047648	ARHGAP6	protein_coding	6.22626625903653	6.22626625903653	0.0
ENSG00000047662	FAM184B	protein_coding	6.801595447734691	6.63224197814715	-0.169353469587534
ENSG00000047849	MAP4	protein_coding	13.481419339465301	13.9783416897103	0.4969223502450129
ENSG00000047932	GOPC	protein_coding	10.899576237293699	10.896540651152101	-0.00303558614165134
ENSG00000047936	ROS1	protein_coding	6.22626625903653	6.22626625903653	0.0
ENSG00000048028	USP28	protein_coding	10.3269923880546	10.5571315764914	0.230139188436757
ENSG00000048052	HDAC9	protein_coding	7.71037480065126	7.9053358470698	0.19496104641853698
ENSG00000048140	TSPAN17	protein_coding	11.444458833647198	11.501793503580801	0.0573346699335211
ENSG00000048162	NOP16	protein_coding	11.504643386145801	11.3576618042788	-0.14698158186704
ENSG00000048342	CC2D2A	protein_coding	9.87815685611366	10.1952431831431	0.31708632702945394
ENSG00000048392	RRM2B	protein_coding	11.087513944882698	11.181495684442	0.0939817395592897
ENSG00000048405	ZNF800	protein_coding	10.1434939934801	10.423128608184001	0.27963461470384304
ENSG00000048462	TNFRSF17	protein_coding	6.22626625903653	6.22626625903653	0.0
ENSG00000048471	SNX29	protein_coding	8.89412528628511	9.37605771909866	0.481932432813549
ENSG00000048540	LMO3	protein_coding	6.22626625903653	6.22626625903653	0.0
ENSG00000048544	MRPS10	protein_coding	11.0855104812541	10.9130316350102	-0.17247884624393697
ENSG00000048545	GUCA1A	protein_coding	6.22626625903653	6.22626625903653	0.0
ENSG00000048649	RSF1	protein_coding	12.5153255672237	12.2139110745488	-0.30141449267486403
ENSG00000048707	VPS13D	protein_coding	10.9808866620657	11.671175231382598	0.6902885693168109
ENSG00000048740	CELF2	protein_coding	6.8684595137688	7.01392802154087	0.145468507772075
ENSG00000048828	FAM120A	protein_coding	12.703902904154901	13.296849980657198	0.592947076502268
ENSG00000048991	R3HDM1	protein_coding	10.886589673856099	11.314894633697	0.428304959840871
ENSG00000049089	COL9A2	protein_coding	8.42437750680122	8.55666464286242	0.13228713606119902
ENSG00000049130	KITLG	protein_coding	14.8511529779896	15.018668806545902	0.167515828556262
ENSG00000049167	ERCC8	protein_coding	9.350726579286698	9.13566532215485	-0.21506125713185797
ENSG00000049192	ADAMTS6	protein_coding	7.399282102735059	7.3717601031215	-0.0275219996135618
ENSG00000049239	H6PD	protein_coding	10.5137108566621	10.9263850270319	0.412674170369799
ENSG00000049245	VAMP3	protein_coding	11.7460058937328	11.694754078317098	-0.0512518154157302
ENSG00000049246	PER3	protein_coding	8.22344619060124	8.48744303251956	0.263996841918313
ENSG00000049247	UTS2	protein_coding	7.66167920059607	7.494385251542879	-0.16729394905318898
ENSG00000049249	TNFRSF9	protein_coding	6.66688420272858	6.6945366169391	0.027652414210527
ENSG00000049283	EPN3	protein_coding	10.5481116888226	10.7705547319748	0.222443043152252
ENSG00000049323	LTBP1	protein_coding	9.10262247803386	9.404208904676501	0.301586426642643
ENSG00000049449	RCN1	protein_coding	13.0386698837571	13.266444211110802	0.22777432735368602
ENSG00000049540	ELN	protein_coding	6.5598942374865	6.59707218462594	0.03717794713943601
ENSG00000049541	RFC2	protein_coding	11.505642104465101	11.5456816437743	0.0400395393091824
ENSG00000049618	ARID1B	protein_coding	11.3756528485938	12.058043471300499	0.682390622706745
ENSG00000049656	CLPTM1L	protein_coding	12.1266224543019	12.339686865133	0.213064410831072
ENSG00000049759	NEDD4L	protein_coding	10.961350146677498	11.2108802259604	0.24953007928284301
ENSG00000049768	FOXP3	protein_coding	7.08237349049654	7.07789619236624	-0.00447729813029607
ENSG00000049769	PPP1R3F	protein_coding	7.593180643776329	7.679042374340099	0.085861730563761
ENSG00000049860	HEXB	protein_coding	11.6408628611511	11.5868728123785	-0.05399004877254401
ENSG00000049883	PTCD2	protein_coding	10.6145349338309	10.5685431531539	-0.0459917806769745
ENSG00000050030	KIAA2022	protein_coding	6.22626625903653	6.22626625903653	0.0
ENSG00000050130	JKAMP	protein_coding	10.7938815463691	10.560945522949801	-0.23293602341929504
ENSG00000050165	DKK3	protein_coding	6.515356899674879	6.51380638670388	-0.00155051297100162
ENSG00000050327	ARHGEF5	protein_coding	10.014163756242802	10.407318565112302	0.393154808869491
ENSG00000050344	NFE2L3	protein_coding	10.990199349830801	11.141359421535098	0.151160071704338
ENSG00000050393	MCUR1	protein_coding	10.707004568270198	10.8513579386603	0.144353370390146
ENSG00000050405	LIMA1	protein_coding	10.959162955262402	11.0528387425071	0.0936757872446599
ENSG00000050426	LETMD1	protein_coding	11.801943442439999	11.448327803814099	-0.35361563862584894
ENSG00000050438	SLC4A8	protein_coding	7.653349744869651	7.779432638575781	0.126082893706127
ENSG00000050555	LAMC3	protein_coding	10.2027858268647	10.425223505846	0.22243767898123998
ENSG00000050628	PTGER3	protein_coding	6.22626625903653	6.3924606293074	0.166194370270873
ENSG00000050730	TNIP3	protein_coding	6.22626625903653	6.22626625903653	0.0
ENSG00000050748	MAPK9	protein_coding	10.5664468317142	10.6849371718672	0.11849034015303901
ENSG00000050767	COL23A1	protein_coding	6.4624390850578	6.3924606293074	-0.0699784557504
ENSG00000050820	BCAR1	protein_coding	11.2108736511905	11.4636619948016	0.25278834361119
ENSG00000051009	FAM160A2	protein_coding	10.899576237293699	10.9388837470259	0.0393075097321969
ENSG00000051108	HERPUD1	protein_coding	10.858695398859	10.9864044065403	0.127709007681274
ENSG00000051128	HOMER3	protein_coding	10.0599535552207	9.989396480748301	-0.0705570744723794
ENSG00000051180	RAD51	protein_coding	10.096356068004699	10.1591524466815	0.0627963786767829
ENSG00000051341	POLQ	protein_coding	10.6789082378685	10.8006856090371	0.12177737116859401
ENSG00000051382	PIK3CB	protein_coding	10.733708824929698	10.831776051543699	0.0980672266139901
ENSG00000051523	CYBA	protein_coding	13.017133077446001	12.8517081775371	-0.16542489990892098
ENSG00000051596	THOC3	protein_coding	10.621011344406	10.596681476539802	-0.0243298678661557
ENSG00000051620	HEBP2	protein_coding	11.270273932527498	11.2289456166608	-0.0413283158667372
ENSG00000051825	MPHOSPH9	protein_coding	10.357263618309501	10.4976770740014	0.14041345569181
ENSG00000052126	PLEKHA5	protein_coding	9.95073232522634	10.1578915518413	0.207159226614996
ENSG00000052344	PRSS8	protein_coding	10.586443230409499	10.795033401096498	0.20859017068697103
ENSG00000052723	SIKE1	protein_coding	10.4865979628722	10.520384550955802	0.0337865880835917
ENSG00000052749	RRP12	protein_coding	11.9065660038092	12.049603463522802	0.14303745971355802
ENSG00000052795	FNIP2	protein_coding	8.60242870154945	8.81242635832822	0.209997656778762
ENSG00000052802	MSMO1	protein_coding	11.182416940236001	11.0067983973822	-0.175618542853824
ENSG00000052841	TTC17	protein_coding	11.770720146609099	11.9929770422416	0.222256895632446
ENSG00000052850	ALX4	protein_coding	6.22626625903653	6.3924606293074	0.166194370270873
ENSG00000053108	FSTL4	protein_coding	6.847019216632679	6.72267268021022	-0.124346536422458
ENSG00000053254	FOXN3	protein_coding	10.2441963537891	10.6788098939165	0.434613540127405
ENSG00000053328	METTL24	protein_coding	6.22626625903653	6.22626625903653	0.0
ENSG00000053371	AKR7A2	protein_coding	11.5537501845529	11.6938876322194	0.14013744766655403
ENSG00000053372	MRTO4	protein_coding	12.3400598411502	12.2355015707969	-0.104558270353332
ENSG00000053438	NNAT	protein_coding	6.4624390850578	6.22626625903653	-0.236172826021273
ENSG00000053501	USE1	protein_coding	9.74150557029839	9.62045230692933	-0.121053263369056
ENSG00000053524	MCF2L2	protein_coding	7.70240602997491	7.7342100734759605	0.0318040435010571
ENSG00000053702	NRIP2	protein_coding	6.39335879277468	6.22626625903653	-0.167092533738151
ENSG00000053747	LAMA3	protein_coding	9.506159927871211	10.0477975710659	0.541637643194667
ENSG00000053770	AP5M1	protein_coding	10.2644609300941	10.261287636181901	-0.00317329391221755
ENSG00000053900	ANAPC4	protein_coding	10.65115569949	10.367558461044698	-0.28359723844537205
ENSG00000053918	KCNQ1	protein_coding	8.91583581287397	9.31800582744719	0.40217001457322604
ENSG00000054116	TRAPPC3	protein_coding	11.381105751498499	11.2408645065711	-0.140241244927438
ENSG00000054118	THRAP3	protein_coding	13.5131558678684	13.783698556742802	0.270542688874459
ENSG00000054148	PHPT1	protein_coding	11.5734100116516	11.4682306048087	-0.105179406842883
ENSG00000054179	ENTPD2	protein_coding	10.2821063593551	10.3400553354044	0.0579489760492571
ENSG00000054219	LY75	protein_coding	6.22626625903653	6.3924606293074	0.166194370270873
ENSG00000054267	ARID4B	protein_coding	11.8502994365607	11.636421052680301	-0.213878383880338
ENSG00000054277	OPN3	protein_coding	8.610157743279709	8.61489201927181	0.00473427599210119
ENSG00000054282	SDCCAG8	protein_coding	10.2703669291231	10.171700640248599	-0.0986662888744885
ENSG00000054356	PTPRN	protein_coding	6.59906730297696	6.51380638670388	-0.0852609162730849
ENSG00000054392	HHAT	protein_coding	8.65562004098725	8.75201707151788	0.0963970305306283
ENSG00000054523	KIF1B	protein_coding	11.216376080945402	11.751650548765099	0.535274467819759
ENSG00000054598	FOXC1	protein_coding	11.1224562517749	11.6251021552367	0.502645903461792
ENSG00000054611	TBC1D22A	protein_coding	10.294909562773801	10.5233200828508	0.22841052007701798
ENSG00000054654	SYNE2	protein_coding	13.5718709115133	14.2157081968305	0.64383728531716
ENSG00000054690	PLEKHH1	protein_coding	11.045531421447999	11.1665754090891	0.121043987641144
ENSG00000054793	ATP9A	protein_coding	11.860871775466098	12.3583934714606	0.497521695994466
ENSG00000054796	SPO11	protein_coding	6.22626625903653	6.22626625903653	0.0
ENSG00000054803	CBLN4	protein_coding	6.22626625903653	6.22626625903653	0.0
ENSG00000054938	CHRDL2	protein_coding	6.22626625903653	6.3924606293074	0.166194370270873
ENSG00000054965	FAM168A	protein_coding	11.3273207702807	11.9092444160999	0.581923645819215
ENSG00000054967	RELT	protein_coding	9.975575286067539	9.96650444429892	-0.00907084176862405
ENSG00000054983	GALC	protein_coding	6.22626625903653	6.46117099854222	0.23490473950569
ENSG00000055044	NOP58	protein_coding	13.4329248870117	12.9449259600171	-0.48799892699463004
ENSG00000055070	SZRD1	protein_coding	12.8918013987106	13.314424281588199	0.422622882877569
ENSG00000055118	KCNH2	protein_coding	9.53608195195715	9.7737510063256	0.23766905436844601
ENSG00000055130	CUL1	protein_coding	11.9570738000881	11.935868336654199	-0.021205463433854998
ENSG00000055147	FAM114A2	protein_coding	9.66791517152742	9.7301552462943	0.0622400747668799
ENSG00000055163	CYFIP2	protein_coding	11.9141055183949	12.433999538545498	0.51989402015057
ENSG00000055208	TAB2	protein_coding	11.6082285641089	11.935868336654199	0.32763977254532695
ENSG00000055211	GINM1	protein_coding	10.5845507649165	10.474604482256801	-0.10994628265967801
ENSG00000055332	EIF2AK2	protein_coding	13.6049619037449	13.7906010538626	0.18563915011771898
ENSG00000055483	USP36	protein_coding	12.164409372397802	12.470872046565098	0.306462674167333
ENSG00000055609	KMT2C	protein_coding	11.1244089790886	11.8637485093929	0.739339530304264
ENSG00000055732	MCOLN3	protein_coding	10.4370947049357	10.0545936324546	-0.38250107248113396
ENSG00000055813	CCDC85A	protein_coding	6.77740186508232	6.90558895367193	0.128187088589605
ENSG00000055917	PUM2	protein_coding	12.2683508726263	12.479693483513902	0.21134261088755898
ENSG00000055950	MRPL43	protein_coding	11.492604453349099	11.4838569514481	-0.00874750190098794
ENSG00000055955	ITIH4	protein_coding	6.98368007446285	6.997019175694571	0.0133391012317157
ENSG00000055957	ITIH1	protein_coding	6.22626625903653	6.22626625903653	0.0
ENSG00000056050	HPF1	protein_coding	10.074896329814301	9.64235782732693	-0.432538502487404
ENSG00000056097	ZFR	protein_coding	12.175743181301	12.3221364859223	0.146393304621208
ENSG00000056277	ZNF280C	protein_coding	9.736373735833899	9.74033517356933	0.00396143773542512
ENSG00000056291	NPFFR2	protein_coding	6.22626625903653	6.22626625903653	0.0
ENSG00000056487	PHF21B	protein_coding	6.22626625903653	6.3924606293074	0.166194370270873
ENSG00000056558	TRAF1	protein_coding	8.2890452909624	8.11765745065258	-0.171387840309816
ENSG00000056586	RC3H2	protein_coding	11.4000299751163	11.587339495334101	0.18730952021776698
ENSG00000056736	IL17RB	protein_coding	9.63148370021826	9.571795259089221	-0.0596884411290421
ENSG00000056972	TRAF3IP2	protein_coding	9.71043271253266	10.1012818729776	0.39084916044496
ENSG00000056998	GYG2	protein_coding	6.22626625903653	6.3924606293074	0.166194370270873
ENSG00000057019	DCBLD2	protein_coding	15.2647960324496	15.4514685087256	0.18667247627608702
ENSG00000057149	SERPINB3	protein_coding	7.21020124496146	7.030447600704219	-0.179753644257242
ENSG00000057252	SOAT1	protein_coding	10.6429970525412	10.605939703190199	-0.0370573493509454
ENSG00000057294	PKP2	protein_coding	10.101671029272099	10.5320908255427	0.43041979627061605
ENSG00000057468	MSH4	protein_coding	8.428802632699291	8.35565426160526	-0.0731483710940335
ENSG00000057593	F7	protein_coding	6.59906730297696	6.51380638670388	-0.0852609162730849
ENSG00000057608	GDI2	protein_coding	13.0587002343824	12.9595927317137	-0.0991075026687316
ENSG00000057657	PRDM1	protein_coding	7.45135154680772	7.74187373810421	0.29052219129649
ENSG00000057663	ATG5	protein_coding	10.430784930064199	10.1903189471681	-0.240465982896129
ENSG00000057704	TMCC3	protein_coding	8.820269372013609	9.174086836563259	0.35381746454965296
ENSG00000057757	PITHD1	protein_coding	10.9214627014837	10.943998879617	0.0225361781332332
ENSG00000057935	MTA3	protein_coding	10.732000863991999	10.834927129519999	0.10292626552804401
ENSG00000058056	USP13	protein_coding	10.667335281578199	10.951274804253199	0.283939522675089
ENSG00000058063	ATP11B	protein_coding	10.939327135061	11.079639362007	0.14031222694603898
ENSG00000058085	LAMC2	protein_coding	11.1380043978569	11.693020664911002	0.5550162670540799
ENSG00000058091	CDK14	protein_coding	8.69598680622024	9.07461212140259	0.37862531518235104
ENSG00000058262	SEC61A1	protein_coding	13.516996951930098	13.756064673719099	0.23906772178900398
ENSG00000058272	PPP1R12A	protein_coding	11.908077064530803	11.674253598763098	-0.23382346576768104
ENSG00000058335	RASGRF1	protein_coding	7.9135108112116805	7.92506743191476	0.0115566207030735
ENSG00000058404	CAMK2B	protein_coding	7.08237349049654	6.997019175694571	-0.08535431480196999
ENSG00000058453	CROCC	protein_coding	10.9664406988693	11.2102741251614	0.243833426292165
ENSG00000058600	POLR3E	protein_coding	11.269097860587301	11.4732899040418	0.20419204345452105
ENSG00000058668	ATP2B4	protein_coding	11.8932762203393	12.488960701835301	0.5956844814960041
ENSG00000058673	ZC3H11A	protein_coding	12.9549148384258	13.1735130806443	0.21859824221847102
ENSG00000058729	RIOK2	protein_coding	10.5295393239262	10.2062611479542	-0.323278175972003
ENSG00000058799	YIPF1	protein_coding	10.1201192930065	10.0827892252906	-0.0373300677159492
ENSG00000058804	NDC1	protein_coding	11.8035681869523	11.702959440268302	-0.100608746684065
ENSG00000058866	DGKG	protein_coding	8.688736625961749	8.913637676116199	0.224901050154443
ENSG00000059122	FLYWCH1	protein_coding	10.588333204930901	10.8309872018502	0.24265399691928896
ENSG00000059145	UNKL	protein_coding	9.846791005339698	9.88335854594414	0.0365675406044321
ENSG00000059377	TBXAS1	protein_coding	7.08237349049654	7.0624113486683795	-0.0199621418281506
ENSG00000059378	PARP12	protein_coding	12.1788757158606	12.3015295458208	0.12265382996021901
ENSG00000059573	ALDH18A1	protein_coding	12.414496416108198	12.6413960739188	0.226899657810531
ENSG00000059588	TARBP1	protein_coding	10.898054478568099	10.411551648842199	-0.48650282972590203
ENSG00000059691	GATB	protein_coding	10.465150163269199	10.438766259214301	-0.0263839040549669
ENSG00000059728	MXD1	protein_coding	8.76643042774899	9.06917415460327	0.302743726854276
ENSG00000059758	CDK17	protein_coding	9.998568254157279	10.343383712628599	0.344815458471277
ENSG00000059769	DNAJC25	protein_coding	9.16312020118218	9.01358815157473	-0.149532049607453
ENSG00000059804	SLC2A3	protein_coding	9.269636470191939	9.817651643522131	0.548015173330189
ENSG00000059915	PSD	protein_coding	9.186096233230751	9.15884508441293	-0.0272511488178147
ENSG00000060069	CTDP1	protein_coding	10.478465132758599	10.933750360766401	0.45528522800782206
ENSG00000060138	YBX3	protein_coding	13.877721213217699	14.297726282416	0.4200050691983
ENSG00000060140	STYK1	protein_coding	9.309608669027439	9.39560682503028	0.0859981560028427
ENSG00000060237	WNK1	protein_coding	12.102080190536899	12.8600323445125	0.757952153975635
ENSG00000060303	RPS17P5	processed_pseudogene	7.09762617905918	6.88565695121094	-0.21196922784824104
ENSG00000060339	CCAR1	protein_coding	12.807906062696302	12.3998822762986	-0.408023786397704
ENSG00000060491	OGFR	protein_coding	12.8572242528672	12.9080598389151	0.0508355860479028
ENSG00000060558	GNA15	protein_coding	7.71037480065126	7.91852652708775	0.20815172643649002
ENSG00000060566	CREB3L3	protein_coding	6.5598942374865	6.51380638670388	-0.0460878507826239
ENSG00000060642	PIGV	protein_coding	9.79347698850913	9.838315421766	0.0448384332568708
ENSG00000060656	PTPRU	protein_coding	11.7247246780503	12.2820654648808	0.557340786830547
ENSG00000060688	SNRNP40	protein_coding	11.785594469160301	11.7508176501651	-0.0347768189952511
ENSG00000060709	RIMBP2	protein_coding	6.752040169654809	6.6945366169391	-0.0575035527157031
ENSG00000060718	COL11A1	protein_coding	6.22626625903653	6.3924606293074	0.166194370270873
ENSG00000060749	QSER1	protein_coding	11.7682261009203	12.0156872065011	0.247461105580749
ENSG00000060762	MPC1	protein_coding	9.216154266707939	9.119994991812119	-0.0961592748958182
ENSG00000060971	ACAA1	protein_coding	11.302819946637301	11.287002704151499	-0.0158172424857614
ENSG00000060982	BCAT1	protein_coding	6.4624390850578	6.46117099854222	-0.0012680865155836301
ENSG00000061273	HDAC7	protein_coding	11.331833432432301	11.3115081771579	-0.0203252552743951
ENSG00000061337	LZTS1	protein_coding	7.99708108451908	8.40552899390036	0.408447909381275
ENSG00000061455	PRDM6	protein_coding	7.12726730871384	7.15101111066481	0.0237438019509728
ENSG00000061492	WNT8A	protein_coding	6.22626625903653	6.3924606293074	0.166194370270873
ENSG00000061656	SPAG4	protein_coding	7.58430293808458	7.7187242104626	0.134421272378023
ENSG00000061676	NCKAP1	protein_coding	12.3822492546073	12.521056995739698	0.138807741132398
ENSG00000061794	MRPS35	protein_coding	11.4579374752688	11.3444674885796	-0.113469986689196
ENSG00000061918	GUCY1B3	protein_coding	6.22626625903653	6.22626625903653	0.0
ENSG00000061936	SFSWAP	protein_coding	11.704429698895199	11.846310414758598	0.14188071586342202
ENSG00000061938	TNK2	protein_coding	11.3480743193104	11.299022594221698	-0.0490517250887024
ENSG00000061987	MON2	protein_coding	10.494684955532698	10.510555852173699	0.0158708966409495
ENSG00000062038	CDH3	protein_coding	13.1078385212554	13.574484976191401	0.46664645493601703
ENSG00000062096	ARSF	protein_coding	6.22626625903653	6.22626625903653	0.0
ENSG00000062194	GPBP1	protein_coding	12.194127528333	12.024327508963198	-0.16980001936976097
ENSG00000062282	DGAT2	protein_coding	8.94927467695311	9.07461212140259	0.125337444449482
ENSG00000062370	ZNF112	protein_coding	8.881563405690722	8.84165627444638	-0.0399071312443375
ENSG00000062485	CS	protein_coding	12.840312293719801	13.1031726366974	0.262860342977547
ENSG00000062524	LTK	protein_coding	9.26246266614768	9.01074940876598	-0.25171325738170003
ENSG00000062582	MRPS24	protein_coding	9.039371541539019	9.27165748657424	0.23228594503522304
ENSG00000062598	ELMO2	protein_coding	10.2393862460956	10.5873631709697	0.34797692487412296
ENSG00000062650	WAPL	protein_coding	11.704429698895199	11.946454483417302	0.24202478452210002
ENSG00000062716	VMP1	protein_coding	13.552442816083698	13.245762460410399	-0.306680355673368
ENSG00000062725	APPBP2	protein_coding	11.2151551347224	11.259145994356698	0.0439908596342882
ENSG00000062822	POLD1	protein_coding	11.566248469735902	11.725180234942801	0.158931765206892
ENSG00000063015	SEZ6	protein_coding	6.22626625903653	6.22626625903653	0.0
ENSG00000063046	EIF4B	protein_coding	15.0287106337427	15.3420292824248	0.313318648682088
ENSG00000063127	SLC6A16	protein_coding	8.45070738925684	8.4232034140641	-0.0275039751927419
ENSG00000063169	GLTSCR1	protein_coding	10.007096006357699	10.368647684654501	0.361551678296813
ENSG00000063176	SPHK2	protein_coding	9.66791517152742	9.70438155674082	0.0364663852133997
ENSG00000063177	RPL18	protein_coding	15.198835164687901	15.1849473849242	-0.0138877797637011
ENSG00000063180	CA11	protein_coding	9.68578587375355	9.5774956361393	-0.10829023761424302
ENSG00000063241	ISOC2	protein_coding	10.536409763612198	10.5590398162743	0.0226300526620591
ENSG00000063244	U2AF2	protein_coding	13.4071178594039	13.568945715548502	0.161827856144544
ENSG00000063245	EPN1	protein_coding	12.246721087270801	12.5288492685714	0.282128181300598
ENSG00000063322	MED29	protein_coding	10.9296781163501	11.1066016724492	0.17692355609908897
ENSG00000063438	AHRR	protein_coding	8.22861361475806	8.58803442802914	0.35942081327108294
ENSG00000063515	GSC2	protein_coding	6.22626625903653	6.22626625903653	0.0
ENSG00000063587	ZNF275	protein_coding	10.162685235108	10.478643851608801	0.31595861650076
ENSG00000063601	MTMR1	protein_coding	10.3705149680989	10.6423870645839	0.271872096485
ENSG00000063660	GPC1	protein_coding	12.0355526007793	12.4688481194235	0.433295518644284
ENSG00000063761	ADCK1	protein_coding	8.80700765207797	8.7242820296963	-0.0827256223816715
ENSG00000063854	HAGH	protein_coding	10.1652247219393	10.2147724140559	0.0495476921166418
ENSG00000063978	RNF4	protein_coding	11.8193142040283	12.132179228793499	0.31286502476517497
ENSG00000064012	CASP8	protein_coding	11.158477427666302	10.988527585132802	-0.169949842533441
ENSG00000064042	LIMCH1	protein_coding	9.04498755927913	9.315724425391359	0.27073686611222303
ENSG00000064102	ASUN	protein_coding	11.4702683546104	11.3691085071452	-0.101159847465249
ENSG00000064115	TM7SF3	protein_coding	11.2860576077284	11.585938992797802	0.299881385069417
ENSG00000064195	DLX3	protein_coding	6.5598942374865	6.74924153246097	0.18934729497446398
ENSG00000064199	SPA17	protein_coding	9.52219715130821	9.42125699270979	-0.100940158598421
ENSG00000064201	TSPAN32	protein_coding	6.22626625903653	6.3924606293074	0.166194370270873
ENSG00000064205	WISP2	protein_coding	6.4624390850578	6.22626625903653	-0.236172826021273
ENSG00000064218	DMRT3	protein_coding	6.39335879277468	6.3924606293074	-0.000898163467277335
ENSG00000064225	ST3GAL6	protein_coding	8.77327783110123	8.64865145289056	-0.124626378210674
ENSG00000064270	ATP2C2	protein_coding	9.575017642569462	9.73864357671172	0.16362593414226503
ENSG00000064300	NGFR	protein_coding	9.348473558737211	9.75212029513298	0.403646736395766
ENSG00000064309	CDON	protein_coding	9.44644844740022	9.863342776520721	0.41689432912049895
ENSG00000064313	TAF2	protein_coding	11.414992363917401	11.5057492602929	0.0907568963754848
ENSG00000064393	HIPK2	protein_coding	11.4991380262502	12.374429892019	0.875291865768801
ENSG00000064419	TNPO3	protein_coding	11.7880586680031	12.093290214372699	0.30523154636956396
ENSG00000064489	BORCS8-MEF2B	protein_coding	7.35551523777673	7.2435193739821795	-0.111995863794546
ENSG00000064490	RFXANK	protein_coding	10.9169617100069	10.758157280085001	-0.15880442992192903
ENSG00000064545	TMEM161A	protein_coding	11.0544362551652	11.016541267841301	-0.0378949873239502
ENSG00000064547	LPAR2	protein_coding	10.0626820738671	10.1324373639842	0.0697552901171079
ENSG00000064601	CTSA	protein_coding	12.289081346834301	12.4854611863096	0.196379839475293
ENSG00000064607	SUGP2	protein_coding	12.016767496468999	12.0681066944091	0.0513391979401092
ENSG00000064651	SLC12A2	protein_coding	11.999507317042301	12.344662276941	0.345154959898741
ENSG00000064652	SNX24	protein_coding	8.84964578388879	8.80913963409916	-0.0405061497896373
ENSG00000064655	EYA2	protein_coding	6.22626625903653	6.22626625903653	0.0
ENSG00000064666	CNN2	protein_coding	12.367773923019	12.864465164418199	0.49669124139916204
ENSG00000064687	ABCA7	protein_coding	11.5225152455733	11.3879864896664	-0.134528755906942
ENSG00000064692	SNCAIP	protein_coding	6.847019216632679	6.96192497194584	0.11490575531316301
ENSG00000064703	DDX20	protein_coding	10.685101430109698	10.5223422391941	-0.162759190915651
ENSG00000064726	BTBD1	protein_coding	11.9588973989935	11.9724060817765	0.0135086827829731
ENSG00000064763	FAR2	protein_coding	9.193671607471929	9.14084981390841	-0.0528217935635169
ENSG00000064787	BCAS1	protein_coding	7.35551523777673	7.255957918827031	-0.0995573189497003
ENSG00000064835	POU1F1	protein_coding	6.22626625903653	6.22626625903653	0.0
ENSG00000064886	CHI3L2	protein_coding	6.39335879277468	6.51380638670388	0.1204475939292
ENSG00000064932	SBNO2	protein_coding	10.9894851253723	11.329477956047599	0.339992830675278
ENSG00000064933	PMS1	protein_coding	10.5664468317142	10.403072948145	-0.163373883569156
ENSG00000064961	HMG20B	protein_coding	12.55202459135	12.4632676297118	-0.08875696163811501
ENSG00000064989	CALCRL	protein_coding	7.36664657539968	7.178494450457141	-0.188152124942538
ENSG00000064995	TAF11	protein_coding	10.278594622714301	10.1464931972614	-0.132101425452882
ENSG00000064999	ANKS1A	protein_coding	10.9598923886033	11.516571921605301	0.5566795330019529
ENSG00000065000	AP3D1	protein_coding	13.0489765992296	13.411257697626901	0.36228109839724704
ENSG00000065029	ZNF76	protein_coding	10.7616010248438	10.746489045088198	-0.0151119797556536
ENSG00000065054	SLC9A3R2	protein_coding	10.8262535828478	10.951274804253199	0.125021221405461
ENSG00000065057	NTHL1	protein_coding	10.217538489030801	10.0894212449707	-0.12811724406018302
ENSG00000065060	UHRF1BP1	protein_coding	10.7277220598397	11.286427818393099	0.558705758553407
ENSG00000065135	GNAI3	protein_coding	12.1093226519704	12.0526475610096	-0.0566750909608249
ENSG00000065150	IPO5	protein_coding	13.766687269949902	13.8543845540473	0.0876972840974108
ENSG00000065154	OAT	protein_coding	12.3688714843883	12.393761207984399	0.0248897235960328
ENSG00000065183	WDR3	protein_coding	12.275976942423698	12.377939493155802	0.10196255073206802
ENSG00000065243	PKN2	protein_coding	11.3136973219618	11.470256457023499	0.156559135061686
ENSG00000065268	WDR18	protein_coding	11.7255819871764	11.6649986997979	-0.0605832873785221
ENSG00000065308	TRAM2	protein_coding	11.067352692284802	11.608185318624498	0.540832626339707
ENSG00000065320	NTN1	protein_coding	8.94626811561878	9.47935184587761	0.5330837302588219
ENSG00000065325	GLP2R	protein_coding	6.39335879277468	6.3924606293074	-0.000898163467277335
ENSG00000065328	MCM10	protein_coding	11.108712479612901	11.343915093699401	0.23520261408650897
ENSG00000065357	DGKA	protein_coding	10.4835535511821	10.553307470471	0.0697539192889103
ENSG00000065361	ERBB3	protein_coding	11.428221567261698	11.6228276680701	0.19460610080838897
ENSG00000065371	ROPN1	protein_coding	6.39335879277468	6.22626625903653	-0.167092533738151
ENSG00000065413	ANKRD44	protein_coding	7.21020124496146	7.13691564662921	-0.0732855983322542
ENSG00000065427	KARS	protein_coding	13.230179175547098	13.2644039123784	0.0342247368312592
ENSG00000065457	ADAT1	protein_coding	9.90580750370758	10.1272917019976	0.221484198290026
ENSG00000065485	PDIA5	protein_coding	10.9751256712254	11.1362627839837	0.161137112758318
ENSG00000065491	TBC1D22B	protein_coding	9.624083687154439	9.8524473976952	0.228363710540762
ENSG00000065518	NDUFB4	protein_coding	11.580062156499801	11.7081178076388	0.12805565113907
ENSG00000065526	SPEN	protein_coding	12.553231953848801	13.452292875809801	0.8990609219610451
ENSG00000065534	MYLK	protein_coding	7.8797440317721295	8.03710360862075	0.157359576848623
ENSG00000065548	ZC3H15	protein_coding	12.5988462847725	12.196586337199301	-0.40225994757317496
ENSG00000065559	MAP2K4	protein_coding	10.937106176198	11.0836167545723	0.146510578374304
ENSG00000065600	TMEM206	protein_coding	9.63516926682646	9.57369793724668	-0.0614713295797724
ENSG00000065609	SNAP91	protein_coding	6.22626625903653	6.22626625903653	0.0
ENSG00000065613	SLK	protein_coding	12.094469426992301	12.244403067219698	0.149933640227363
ENSG00000065615	CYB5R4	protein_coding	9.66611565710013	9.67636387171052	0.0102482146103853
ENSG00000065618	COL17A1	protein_coding	10.068123527404099	10.462417685967301	0.394294158563225
ENSG00000065621	GSTO2	protein_coding	12.585218392938199	12.4360729315909	-0.149145461347286
ENSG00000065665	SEC61A2	protein_coding	9.22110166571292	9.098822821467769	-0.12227884424515
ENSG00000065675	PRKCQ	protein_coding	8.32780958876439	8.48325639480041	0.15544680603601999
ENSG00000065717	TLE2	protein_coding	9.78687679017709	9.91061650263236	0.123739712455269
ENSG00000065802	ASB1	protein_coding	10.682450473177099	10.972884356143	0.290433882965882
ENSG00000065809	FAM107B	protein_coding	10.211410016119	10.3773318066077	0.165921790488678
ENSG00000065833	ME1	protein_coding	10.6098909794742	10.727111732840099	0.11722075336596699
ENSG00000065882	TBC1D1	protein_coding	11.5170778814099	11.8482584308335	0.33118054942363
ENSG00000065883	CDK13	protein_coding	10.7439141829582	11.162194374427099	0.41828019146887707
ENSG00000065911	MTHFD2	protein_coding	12.898656457868302	13.030083595613899	0.13142713774564801
ENSG00000065923	SLC9A7	protein_coding	10.8358247484937	11.1432660180678	0.307441269574023
ENSG00000065970	FOXJ2	protein_coding	10.4733586040033	11.0399314644477	0.5665728604443969
ENSG00000065978	YBX1	protein_coding	15.411488876955099	15.7275981795564	0.31610930260122494
ENSG00000065989	PDE4A	protein_coding	11.1146187436727	11.569025923332699	0.454407179659988
ENSG00000066027	PPP2R5A	protein_coding	11.1231074552605	11.297311597063999	0.174204141803408
ENSG00000066032	CTNNA2	protein_coding	6.515356899674879	6.22626625903653	-0.289090640638352
ENSG00000066044	ELAVL1	protein_coding	12.3919993400576	12.5899494845291	0.19795014447149803
ENSG00000066056	TIE1	protein_coding	6.5598942374865	6.558106811632639	-0.00178742585385905
ENSG00000066084	DIP2B	protein_coding	10.9837585299472	11.6063445194173	0.6225859894701801
ENSG00000066117	SMARCD1	protein_coding	11.542602911937001	11.817963109395599	0.275360197458514
ENSG00000066135	KDM4A	protein_coding	11.0612488281411	11.5519119766942	0.490663148553129
ENSG00000066136	NFYC	protein_coding	11.1308990044696	11.276619483450501	0.145720478980886
ENSG00000066185	ZMYND12	protein_coding	7.169772156125691	7.01392802154087	-0.155844134584819
ENSG00000066230	SLC9A3	protein_coding	6.82476284824463	6.79853955309321	-0.0262232951514205
ENSG00000066248	NGEF	protein_coding	8.63686397761119	8.74513627657497	0.108272298963776
ENSG00000066279	ASPM	protein_coding	11.168605784156801	11.031032989766901	-0.13757279438988798
ENSG00000066294	CD84	protein_coding	6.22626625903653	6.22626625903653	0.0
ENSG00000066322	ELOVL1	protein_coding	11.723008528436901	11.6694132075647	-0.0535953208721782
ENSG00000066336	SPI1	protein_coding	6.4624390850578	6.3924606293074	-0.0699784557504
ENSG00000066379	ZNRD1	protein_coding	10.5892772601344	10.2810999973914	-0.308177262743
ENSG00000066382	MPPED2	protein_coding	6.515356899674879	6.74924153246097	0.233884632786086
ENSG00000066405	CLDN18	protein_coding	6.22626625903653	6.22626625903653	0.0
ENSG00000066422	ZBTB11	protein_coding	10.7765898552793	10.8087218366005	0.0321319813212
ENSG00000066427	ATXN3	protein_coding	10.1664927767435	10.1541021844428	-0.0123905923007079
ENSG00000066455	GOLGA5	protein_coding	10.6393560590734	10.8047093379645	0.165353278891141
ENSG00000066468	FGFR2	protein_coding	9.99714199560995	10.494688562078698	0.497546566468715
ENSG00000066557	LRRC40	protein_coding	9.70167931526145	9.39776227809883	-0.303917037162618
ENSG00000066583	ISOC1	protein_coding	10.8174236895031	10.979304430410199	0.161880740907106
ENSG00000066629	EML1	protein_coding	9.30263704132776	9.58882797241981	0.28619093109204696
ENSG00000066651	TRMT11	protein_coding	10.3029978751838	9.92107760681824	-0.3819202683655071
ENSG00000066654	THUMPD1	protein_coding	11.4475805011404	11.4651864751257	0.0176059739853258
ENSG00000066697	MSANTD3	protein_coding	9.82119112106007	9.931462505330279	0.11027138427021099
ENSG00000066735	KIF26A	protein_coding	10.2309294727609	10.5408082992537	0.309878826492842
ENSG00000066739	ATG2B	protein_coding	9.95073232522634	10.0680895218743	0.11735719664793
ENSG00000066777	ARFGEF1	protein_coding	10.9772887470158	11.163447459641098	0.18615871262532802
ENSG00000066813	ACSM2B	protein_coding	6.22626625903653	6.22626625903653	0.0
ENSG00000066827	ZFAT	protein_coding	8.943254978819619	9.245496987004369	0.302242008184745
ENSG00000066855	MTFR1	protein_coding	10.2573414283614	10.501652099500399	0.244310671139008
ENSG00000066923	STAG3	protein_coding	6.965820405225919	6.88565695121094	-0.0801634540149747
ENSG00000066926	FECH	protein_coding	10.4987114245773	10.7338813413595	0.235169916782217
ENSG00000066933	MYO9A	protein_coding	10.756569811515998	11.090221413816302	0.33365160230027
ENSG00000067048	DDX3Y	protein_coding	11.0928429204362	11.1020339591348	0.0091910386986207
ENSG00000067057	PFKP	protein_coding	13.354076043452801	13.7391636751964	0.385087631743534
ENSG00000067064	IDI1	protein_coding	11.1224562517749	11.1189271774935	-0.0035290742813973703
ENSG00000067066	SP100	protein_coding	12.8248001507986	12.960673249697	0.13587309889837199
ENSG00000067082	KLF6	protein_coding	12.558051321851401	12.6219480885581	0.0638967667066748
ENSG00000067113	PLPP1	protein_coding	9.02523106864337	8.82223931461208	-0.20299175403129
ENSG00000067141	NEO1	protein_coding	11.418708803527501	12.0550107569643	0.6363019534367571
ENSG00000067167	TRAM1	protein_coding	12.127919714623198	12.074111086287598	-0.0538086283356272
ENSG00000067177	PHKA1	protein_coding	10.2345599229564	10.5340326224714	0.299472699514981
ENSG00000067182	TNFRSF1A	protein_coding	11.449657861177599	11.628733884209002	0.17907602303142603
ENSG00000067191	CACNB1	protein_coding	9.506159927871211	9.4609382155469	-0.0452217123243059
ENSG00000067208	EVI5	protein_coding	9.28387480910126	9.51943089988299	0.235556090781731
ENSG00000067221	STOML1	protein_coding	8.26921654388615	8.32762170759894	0.0584051637127967
ENSG00000067225	PKM	protein_coding	16.115979072666498	16.319004521587697	0.203025448921213
ENSG00000067248	DHX29	protein_coding	11.169236446717598	10.942539268191302	-0.22669717852632396
ENSG00000067334	DNTTIP2	protein_coding	12.1334200870817	11.857959218379	-0.275460868702664
ENSG00000067365	METTL22	protein_coding	9.44855009379611	9.38260431506698	-0.0659457787291302
ENSG00000067369	TP53BP1	protein_coding	12.187610780894499	12.4466525355961	0.25904175470154
ENSG00000067445	TRO	protein_coding	6.22626625903653	6.22626625903653	0.0
ENSG00000067533	RRP15	protein_coding	10.9489118624067	10.869908952735699	-0.0790029096710239
ENSG00000067560	RHOA	protein_coding	14.461677591587	14.537319318705	0.0756417271180041
ENSG00000067596	DHX8	protein_coding	11.257877009904098	11.678639891381199	0.420762881477133
ENSG00000067601	PMS2P4	transcribed_unprocessed_pseudogene	7.37764902380462	7.484724004051619	0.10707498024699601
ENSG00000067606	PRKCZ	protein_coding	10.704393753005402	10.9556227603956	0.251229007390203
ENSG00000067646	ZFY	protein_coding	8.44198923519786	8.58803442802914	0.14604519283128198
ENSG00000067704	IARS2	protein_coding	12.4620685359815	12.6006177409652	0.138549204983683
ENSG00000067715	SYT1	protein_coding	11.4032493104407	11.5961778750822	0.19292856464148397
ENSG00000067798	NAV3	protein_coding	8.415482213312089	8.6779648360699	0.26248262275780304
ENSG00000067829	IDH3G	protein_coding	11.298791692179	11.326125656564301	0.0273339643852761
ENSG00000067836	ROGDI	protein_coding	9.46939607000317	9.2880542476309	-0.181341822372261
ENSG00000067840	PDZD4	protein_coding	6.77740186508232	6.6945366169391	-0.0828652481432179
ENSG00000067842	ATP2B3	protein_coding	6.22626625903653	6.22626625903653	0.0
ENSG00000067900	ROCK1	protein_coding	12.0041067245054	11.917431793833199	-0.0866749306721939
ENSG00000067955	CBFB	protein_coding	11.4361011647065	11.5413525007039	0.10525133599744901
ENSG00000067992	PDK3	protein_coding	8.428802632699291	8.75544443998916	0.32664180728987396
ENSG00000068001	HYAL2	protein_coding	10.864941052811	11.1369008513749	0.27195979856390196
ENSG00000068024	HDAC4	protein_coding	10.2236408337467	10.7109049377675	0.487264104020854
ENSG00000068028	RASSF1	protein_coding	10.5836035959922	10.4051973279482	-0.17840626804401102
ENSG00000068078	FGFR3	protein_coding	10.904131876732901	11.1678246884055	0.26369281167262
ENSG00000068079	IFI35	protein_coding	11.478939308851599	11.457547890388401	-0.0213914184631196
ENSG00000068097	HEATR6	protein_coding	10.7741025458288	11.027595794059	0.253493248230248
ENSG00000068120	COASY	protein_coding	11.59327502181	11.6191810050732	0.0259059832632733
ENSG00000068137	PLEKHH3	protein_coding	10.712212010623801	10.7005740797117	-0.0116379309121406
ENSG00000068305	MEF2A	protein_coding	10.863382180546301	11.162821053374	0.299438872827736
ENSG00000068308	OTUD5	protein_coding	11.3892465952529	11.4763169774241	0.0870703821711896
ENSG00000068323	TFE3	protein_coding	9.925448964370231	10.115645803302801	0.19019683893252498
ENSG00000068354	TBC1D25	protein_coding	9.18102304696369	9.429704279766751	0.248681232803056
ENSG00000068366	ACSL4	protein_coding	10.867276197328902	11.1696965770661	0.30242037973718705
ENSG00000068383	INPP5A	protein_coding	9.30496476888376	9.46915173436791	0.16418696548415
ENSG00000068394	GPKOW	protein_coding	10.0626820738671	10.1464931972614	0.08381112339433901
ENSG00000068400	GRIPAP1	protein_coding	11.2188148717899	11.237894020551698	0.0190791487618043
ENSG00000068438	FTSJ1	protein_coding	11.148277307715302	11.1684489217657	0.0201716140503976
ENSG00000068489	PRR11	protein_coding	11.188651205125	11.4848593064477	0.296208101322609
ENSG00000068615	REEP1	protein_coding	8.688736625961749	8.641222306374	-0.0475143195877514
ENSG00000068650	ATP11A	protein_coding	11.767393792428	12.4173041990812	0.6499104066532451
ENSG00000068654	POLR1A	protein_coding	12.290530067997198	12.8503485222593	0.5598184542621422
ENSG00000068697	LAPTM4A	protein_coding	12.224761913669	11.9855627885776	-0.23919912509147398
ENSG00000068724	TTC7A	protein_coding	10.185379944260301	10.4613974312075	0.276017486947215
ENSG00000068745	IP6K2	protein_coding	12.1621951932505	11.968829507742699	-0.193365685507787
ENSG00000068781	STON1-GTF2A1L	protein_coding	6.22626625903653	6.22626625903653	0.0
ENSG00000068784	SRBD1	protein_coding	10.3561537894084	10.428360125943199	0.072206336534796
ENSG00000068796	KIF2A	protein_coding	10.534450134261	10.657601444019699	0.12315130975866699
ENSG00000068831	RASGRP2	protein_coding	8.35146012630919	8.48744303251956	0.135982906210367
ENSG00000068878	PSME4	protein_coding	11.5566440411955	11.5604943578083	0.0038503166127856797
ENSG00000068885	IFT80	protein_coding	9.64067970962164	9.42759720133925	-0.213082508282387
ENSG00000068903	SIRT2	protein_coding	9.545916826358619	9.558404384977448	0.0124875586188313
ENSG00000068912	ERLEC1	protein_coding	10.449631588054698	10.4009454163204	-0.0486861717343121
ENSG00000068971	PPP2R5B	protein_coding	9.16569186285086	9.231018816697551	0.0653269538466947
ENSG00000068976	PYGM	protein_coding	7.1558484729927505	7.3825873135048194	0.22673884051206197
ENSG00000068985	PAGE1	protein_coding	6.22626625903653	6.22626625903653	0.0
ENSG00000069011	PITX1	protein_coding	10.7311461217262	10.976454600360901	0.245308478634715
ENSG00000069018	TRPC7	protein_coding	6.22626625903653	6.22626625903653	0.0
ENSG00000069020	MAST4	protein_coding	7.53875904090845	7.88527050033419	0.3465114594257391
ENSG00000069122	ADGRF5	protein_coding	6.22626625903653	6.3924606293074	0.166194370270873
ENSG00000069188	SDK2	protein_coding	6.59906730297696	6.558106811632639	-0.04096049134432
ENSG00000069206	ADAM7	protein_coding	6.22626625903653	6.22626625903653	0.0
ENSG00000069248	NUP133	protein_coding	11.612406439814201	11.6114010698562	-0.00100536995802081
ENSG00000069275	NUCKS1	protein_coding	13.9048324522439	13.6328109190835	-0.27202153316042105
ENSG00000069329	VPS35	protein_coding	12.8864470709919	12.7790453648684	-0.10740170612343801
ENSG00000069345	DNAJA2	protein_coding	11.7929744633317	11.8983804251863	0.10540596185459698
ENSG00000069399	BCL3	protein_coding	10.057219815228	10.439802732105699	0.382582916877634
ENSG00000069424	KCNAB2	protein_coding	9.83404861383731	9.83673650758337	0.00268789374606015
ENSG00000069431	ABCC9	protein_coding	6.22626625903653	6.46117099854222	0.23490473950569
ENSG00000069482	GAL	protein_coding	10.890421439056	11.071651449202399	0.181230010146372
ENSG00000069493	CLEC2D	protein_coding	7.97830392423702	7.911949487663059	-0.0663544365739606
ENSG00000069509	FUNDC1	protein_coding	9.689333162654119	9.37605771909866	-0.313275443555455
ENSG00000069535	MAOB	protein_coding	11.233964435023198	11.567607499056301	0.33364306403306
ENSG00000069667	RORA	protein_coding	6.22626625903653	6.3924606293074	0.166194370270873
ENSG00000069696	DRD4	protein_coding	7.900119451160519	7.7187242104626	-0.181395240697913
ENSG00000069702	TGFBR3	protein_coding	8.45070738925684	8.80254233708791	0.351834947831072
ENSG00000069712	KIAA1107	protein_coding	6.22626625903653	6.22626625903653	0.0
ENSG00000069764	PLA2G10	protein_coding	6.847019216632679	6.46117099854222	-0.385848218090462
ENSG00000069812	HES2	protein_coding	9.318850613866461	9.74539791348932	0.426547299622859
ENSG00000069849	ATP1B3	protein_coding	12.449932922771803	12.488960701835301	0.0390277790634901
ENSG00000069869	NEDD4	protein_coding	9.18102304696369	9.38695184862609	0.205928801662401
ENSG00000069943	PIGB	protein_coding	9.09182726569868	8.758863184069881	-0.332964081628797
ENSG00000069956	MAPK6	protein_coding	11.4915966533183	11.5248795595887	0.0332829062704292
ENSG00000069966	GNB5	protein_coding	10.297225172926801	10.4906941728978	0.193468999970969
ENSG00000069974	RAB27A	protein_coding	8.95526819257092	8.913637676116199	-0.0416305164547239
ENSG00000069998	CECR5	protein_coding	11.5518177129072	11.7046809482442	0.152863235336996
ENSG00000070010	UFD1L	protein_coding	11.5862117712075	11.5938572364226	0.00764546521514475
ENSG00000070018	LRP6	protein_coding	10.6256195363003	11.062275835562598	0.436656299262379
ENSG00000070019	GUCY2C	protein_coding	6.39335879277468	6.22626625903653	-0.167092533738151
ENSG00000070031	SCT	protein_coding	6.4624390850578	6.558106811632639	0.0956677265748418
ENSG00000070047	PHRF1	protein_coding	12.0275814413293	12.4049192883869	0.37733784705758705
ENSG00000070061	IKBKAP	protein_coding	11.637678035952	11.8211404798136	0.183462443861581
ENSG00000070081	NUCB2	protein_coding	10.5510223253434	10.179177061925198	-0.37184526341829205
ENSG00000070087	PFN2	protein_coding	12.4337664235367	12.385201487311198	-0.0485649362254641
ENSG00000070159	PTPN3	protein_coding	10.9823233125686	11.2331284598358	0.250805147267151
ENSG00000070182	SPTB	protein_coding	9.09453394056557	9.79016891093624	0.695634970370667
ENSG00000070190	DAPP1	protein_coding	7.8590099281958	7.9508787019847	0.0918687737888977
ENSG00000070193	FGF10	protein_coding	6.22626625903653	6.22626625903653	0.0
ENSG00000070214	SLC44A1	protein_coding	11.681637566791998	11.7764162982573	0.0947787314652988
ENSG00000070269	TMEM260	protein_coding	10.0910212683343	10.0999688754124	0.00894760707818953
ENSG00000070366	SMG6	protein_coding	10.897292994990499	11.3571144475424	0.45982145255189394
ENSG00000070367	EXOC5	protein_coding	10.670014250368402	10.8419919074193	0.171977657050904
ENSG00000070371	CLTCL1	protein_coding	9.03090459589097	9.10944919894289	0.0785446030519186
ENSG00000070388	FGF22	protein_coding	7.21020124496146	6.72267268021022	-0.48752856475124
ENSG00000070404	FSTL3	protein_coding	10.496699602320101	10.6414870627456	0.14478746042551902
ENSG00000070413	DGCR2	protein_coding	11.857747306201	12.219339080615	0.36159177441395096
ENSG00000070423	RNF126	protein_coding	11.447060692742902	11.526827356196	0.0797666634530838
ENSG00000070444	MNT	protein_coding	10.6991578477612	10.9771675872627	0.278009739501547
ENSG00000070476	ZXDC	protein_coding	10.4774452799768	10.7730214423968	0.29557616242006896
ENSG00000070495	JMJD6	protein_coding	10.838207618020899	11.094826708209501	0.25661909018868
ENSG00000070501	POLB	protein_coding	10.4465076249739	10.3199210776838	-0.12658654729010999
ENSG00000070526	ST6GALNAC1	protein_coding	6.22626625903653	6.22626625903653	0.0
ENSG00000070540	WIPI1	protein_coding	9.3884856073749	9.658567640228279	0.270082032853379
ENSG00000070601	FRMPD1	protein_coding	7.40991971782408	7.54137047631449	0.131450758490406
ENSG00000070610	GBA2	protein_coding	11.428221567261698	11.501298269465801	0.0730767022041174
ENSG00000070614	NDST1	protein_coding	11.2489562649209	11.8490369007599	0.600080635838969
ENSG00000070669	ASNS	protein_coding	11.8997465613782	11.750401020306402	-0.149345541071801
ENSG00000070718	AP3M2	protein_coding	10.9944772671439	11.0095888127334	0.0151115455894839
ENSG00000070729	CNGB1	protein_coding	6.63442394048532	6.46117099854222	-0.173252941943102
ENSG00000070731	ST6GALNAC2	protein_coding	9.42098118284086	9.37824330480246	-0.0427378780384
ENSG00000070748	CHAT	protein_coding	6.22626625903653	6.22626625903653	0.0
ENSG00000070756	PABPC1	protein_coding	17.1103946571439	17.3917064281496	0.281311771005743
ENSG00000070759	TESK2	protein_coding	8.45504490512149	8.45357221760663	-0.00147268751486251
ENSG00000070761	CFAP20	protein_coding	10.942283089575	10.949095888266301	0.00681279869135132
ENSG00000070770	CSNK2A2	protein_coding	11.8902212758111	12.1628655209198	0.272644245108742
ENSG00000070778	PTPN21	protein_coding	9.06446636066234	9.365078550677769	0.30061219001543393
ENSG00000070785	EIF2B3	protein_coding	9.6054127733374	9.51349106897979	-0.091921704357615
ENSG00000070808	CAMK2A	protein_coding	6.22626625903653	6.22626625903653	0.0
ENSG00000070814	TCOF1	protein_coding	13.140012837485699	13.3889567783382	0.248943940852524
ENSG00000070831	CDC42	protein_coding	13.3048981630015	13.127430308432	-0.177467854569489
ENSG00000070882	OSBPL3	protein_coding	11.3165461870488	11.686501732922098	0.369955545873335
ENSG00000070886	EPHA8	protein_coding	6.90919734823242	6.92491244411752	0.0157150958851027
ENSG00000070915	SLC12A3	protein_coding	6.515356899674879	6.558106811632639	0.0427499119577632
ENSG00000070950	RAD18	protein_coding	10.3869087323137	10.4189296101376	0.0320208778238946
ENSG00000070961	ATP2B1	protein_coding	11.9614465684024	11.952624206179301	-0.008822362223158459
ENSG00000070985	TRPM5	protein_coding	6.752040169654809	6.63224197814715	-0.11979819150765199
ENSG00000071051	NCK2	protein_coding	10.068123527404099	10.5369404012589	0.46881687385480203
ENSG00000071054	MAP4K4	protein_coding	12.1609284198035	12.625813309676198	0.464884889872616
ENSG00000071073	MGAT4A	protein_coding	8.88785871887353	9.03329795397021	0.145439235096678
ENSG00000071082	RPL31	protein_coding	15.1690256546205	14.8960673317678	-0.272958322852634
ENSG00000071127	WDR1	protein_coding	13.3914090878602	13.677524496966601	0.286115409106436
ENSG00000071189	SNX13	protein_coding	10.4692602541866	10.4806592796827	0.0113990254961234
ENSG00000071203	MS4A12	protein_coding	6.22626625903653	6.22626625903653	0.0
ENSG00000071205	ARHGAP10	protein_coding	10.280936736909801	10.403072948145	0.12213621123524199
ENSG00000071242	RPS6KA2	protein_coding	9.03655497305491	9.54294367264438	0.5063886995894721
ENSG00000071243	ING3	protein_coding	9.39504500762835	9.26929935048007	-0.12574565714827698
ENSG00000071246	VASH1	protein_coding	10.0883463822761	10.438766259214301	0.35041987693813303
ENSG00000071282	LMCD1	protein_coding	7.52940735194629	7.70302104073448	0.17361368878819297
ENSG00000071462	WBSCR22	protein_coding	12.233525497601098	12.128337188790601	-0.10518830881049199
ENSG00000071537	SEL1L	protein_coding	11.1905162325986	11.546641911745699	0.35612567914708004
ENSG00000071539	TRIP13	protein_coding	11.183041582934802	11.3272439569226	0.14420237398777
ENSG00000071553	ATP6AP1	protein_coding	11.621186822565699	11.8560242764166	0.23483745385084398
ENSG00000071564	TCF3	protein_coding	12.6883822627989	13.1550674762182	0.46668521341931396
ENSG00000071575	TRIB2	protein_coding	10.117498357779	10.547552142835901	0.4300537850569
ENSG00000071626	DAZAP1	protein_coding	13.0498321772173	13.074180219130001	0.0243480419126847
ENSG00000071655	MBD3	protein_coding	11.5537501845529	11.4888617673122	-0.0648884172406881
ENSG00000071677	PRLH	protein_coding	6.22626625903653	6.22626625903653	0.0
ENSG00000071794	HLTF	protein_coding	11.6943929918501	11.768208238879799	0.0738152470296978
ENSG00000071859	FAM50A	protein_coding	11.0888480396458	10.9878202070046	-0.10102783264122699
ENSG00000071889	FAM3A	protein_coding	9.481757384156449	9.52140530741492	0.0396479232584728
ENSG00000071894	CPSF1	protein_coding	13.061587621598001	13.2667354469272	0.20514782532913503
ENSG00000071909	MYO3B	protein_coding	6.66688420272858	6.46117099854222	-0.20571320418635997
ENSG00000071967	CYBRD1	protein_coding	10.5836035959922	10.815916233708801	0.232312637716575
ENSG00000071991	CDH19	protein_coding	6.22626625903653	6.22626625903653	0.0
ENSG00000071994	PDCD2	protein_coding	12.092145111143699	12.072778936237599	-0.0193661749061143
ENSG00000072041	SLC6A15	protein_coding	6.39335879277468	6.3924606293074	-0.000898163467277335
ENSG00000072042	RDH11	protein_coding	11.1842900558827	11.1765394204522	-0.00775063543045107
ENSG00000072062	PRKACA	protein_coding	11.637222485813501	12.036337596605	0.399115110791502
ENSG00000072071	ADGRL1	protein_coding	12.6137360128276	12.9001967769797	0.286460764152128
ENSG00000072080	SPP2	protein_coding	6.22626625903653	6.22626625903653	0.0
ENSG00000072110	ACTN1	protein_coding	12.6527815330775	13.3021163737185	0.649334840641004
ENSG00000072121	ZFYVE26	protein_coding	10.4599959352882	10.720310083875301	0.26031414858709695
ENSG00000072133	RPS6KA6	protein_coding	6.39335879277468	6.22626625903653	-0.167092533738151
ENSG00000072134	EPN2	protein_coding	11.045531421447999	11.308680034547	0.263148613099071
ENSG00000072135	PTPN18	protein_coding	11.1905162325986	11.156541953941698	-0.0339742786568991
ENSG00000072163	LIMS2	protein_coding	7.946344923462941	7.88527050033419	-0.0610744231287521
ENSG00000072182	ASIC4	protein_coding	7.43085335922075	7.230901774509599	-0.199951584711147
ENSG00000072195	SPEG	protein_coding	11.6732189322264	11.7370048761021	0.063785943875704
ENSG00000072201	LNX1	protein_coding	8.50601260542561	8.65971883997016	0.153706234544551
ENSG00000072210	ALDH3A2	protein_coding	11.9501230104666	12.0630838624539	0.11296085198733699
ENSG00000072274	TFRC	protein_coding	13.312902967075601	13.994872396105402	0.6819694290298339
ENSG00000072310	SREBF1	protein_coding	12.428512526082699	12.6026958101563	0.17418328407357098
ENSG00000072315	TRPC5	protein_coding	6.22626625903653	6.22626625903653	0.0
ENSG00000072364	AFF4	protein_coding	11.183041582934802	11.559543280376198	0.376501697441386
ENSG00000072401	UBE2D1	protein_coding	9.52617817576874	9.62412682236276	0.0979486465940198
ENSG00000072415	MPP5	protein_coding	9.95220571406983	10.0600072972967	0.107801583226827
ENSG00000072422	RHOBTB1	protein_coding	7.85201627036456	8.219280360634139	0.36726409026957796
ENSG00000072501	SMC1A	protein_coding	12.3600675148158	13.024410924501801	0.6643434096859959
ENSG00000072506	HSD17B10	protein_coding	11.4428954596051	11.412953894100001	-0.0299415655050765
ENSG00000072518	MARK2	protein_coding	11.2297385994271	11.653011539874198	0.42327294044706004
ENSG00000072571	HMMR	protein_coding	10.964261238890801	10.6087055717916	-0.35555566709920206
ENSG00000072609	CHFR	protein_coding	6.5598942374865	6.51380638670388	-0.0460878507826239
ENSG00000072657	TRHDE	protein_coding	7.066811696113759	7.046601593646789	-0.0202101024669723
ENSG00000072682	P4HA2	protein_coding	10.838207618020899	11.096139804649	0.257932186628084
ENSG00000072694	FCGR2B	protein_coding	6.22626625903653	6.22626625903653	0.0
ENSG00000072736	NFATC3	protein_coding	10.6089603838054	10.8270364483517	0.21807606454632
ENSG00000072756	TRNT1	protein_coding	10.297225172926801	10.1143459391788	-0.18287923374803197
ENSG00000072778	ACADVL	protein_coding	13.731927231551301	13.5064439927738	-0.2254832387775
ENSG00000072786	STK10	protein_coding	10.637532095424499	11.0494532983474	0.411921202922883
ENSG00000072803	FBXW11	protein_coding	11.1224562517749	11.5126458080117	0.39018955623685203
ENSG00000072818	ACAP1	protein_coding	7.34425105912089	7.2922625621093795	-0.0519884970115161
ENSG00000072832	CRMP1	protein_coding	6.4624390850578	6.46117099854222	-0.0012680865155836301
ENSG00000072840	EVC	protein_coding	6.39335879277468	6.46117099854222	0.067812205767539
ENSG00000072849	DERL2	protein_coding	10.770779423908	10.4294041434107	-0.341375280497282
ENSG00000072858	SIDT1	protein_coding	6.82476284824463	6.774471360573549	-0.0502914876710818
ENSG00000072864	NDE1	protein_coding	10.5854973094467	11.156541953941698	0.571044644495004
ENSG00000072952	MRVI1	protein_coding	9.05615178538681	9.119994991812119	0.0638432064253092
ENSG00000072954	TMEM38A	protein_coding	9.010944662600929	9.26220102890977	0.25125636630883397
ENSG00000072958	AP1M1	protein_coding	10.6098909794742	10.8829059538133	0.273014974339103
ENSG00000073008	PVR	protein_coding	11.6807537069892	12.059725560290001	0.378971853300849
ENSG00000073050	XRCC1	protein_coding	10.814199326403001	10.8714441223229	0.0572447959199245
ENSG00000073060	SCARB1	protein_coding	12.007282356002701	12.3982879789079	0.391005622905215
ENSG00000073067	CYP2W1	protein_coding	6.515356899674879	6.558106811632639	0.0427499119577632
ENSG00000073111	MCM2	protein_coding	12.8685190499928	13.260753328635099	0.39223427864226706
ENSG00000073146	MOV10L1	protein_coding	6.39335879277468	6.46117099854222	0.067812205767539
ENSG00000073150	PANX2	protein_coding	8.699597362893519	8.96745336279544	0.267855999901922
ENSG00000073169	SELENOO	protein_coding	10.7666146884911	10.6105465291508	-0.156068159340379
ENSG00000073282	TP63	protein_coding	6.63442394048532	6.63224197814715	-0.00218196233816403
ENSG00000073331	ALPK1	protein_coding	10.108287058938199	10.1104392401976	0.00215218125940453
ENSG00000073350	LLGL2	protein_coding	13.0661616255886	13.0793293016095	0.0131676760209718
ENSG00000073417	PDE8A	protein_coding	10.633877204755	10.8246607749741	0.190783570219171
ENSG00000073464	CLCN4	protein_coding	8.02167426702978	8.29896840712203	0.27729414009225606
ENSG00000073536	NLE1	protein_coding	11.052386178720699	11.1678246884055	0.115438509684854
ENSG00000073578	SDHA	protein_coding	12.0974523380017	12.2995379773255	0.20208563932380497
ENSG00000073584	SMARCE1	protein_coding	11.9249682477541	11.939527519746099	0.0145592719919723
ENSG00000073598	FNDC8	protein_coding	6.39335879277468	6.51380638670388	0.1204475939292
ENSG00000073605	GSDMB	protein_coding	10.449631588054698	10.0230604520144	-0.426571136040312
ENSG00000073614	KDM5A	protein_coding	11.4794477434321	11.4682306048087	-0.0112171386234401
ENSG00000073670	ADAM11	protein_coding	8.94023523645379	8.964518109237599	0.0242828727838109
ENSG00000073711	PPP2R3A	protein_coding	9.113334505874949	9.537102044553722	0.423767538678771
ENSG00000073712	FERMT2	protein_coding	9.998568254157279	10.074789958008699	0.0762217038514077
ENSG00000073734	ABCB11	protein_coding	6.22626625903653	6.22626625903653	0.0
ENSG00000073737	DHRS9	protein_coding	6.39335879277468	6.558106811632639	0.164748018857964
ENSG00000073754	CD5L	protein_coding	6.22626625903653	6.22626625903653	0.0
ENSG00000073756	PTGS2	protein_coding	6.8684595137688	7.12256935813709	0.25410984436829
ENSG00000073792	IGF2BP2	protein_coding	13.028809817021001	13.3324827985322	0.303672981511241
ENSG00000073803	MAP3K13	protein_coding	10.011340853868301	9.969386115343461	-0.0419547385248755
ENSG00000073849	ST6GAL1	protein_coding	10.147352898031802	10.5854922312663	0.438139333234497
ENSG00000073861	TBX21	protein_coding	6.22626625903653	6.46117099854222	0.23490473950569
ENSG00000073905	VDAC1P1	processed_pseudogene	7.1125858712134	7.315680191973809	0.203094320760418
ENSG00000073910	FRY	protein_coding	7.8797440317721295	8.00089714326607	0.12115311149393498
ENSG00000073921	PICALM	protein_coding	11.705299161837	11.805584217165999	0.10028505532902801
ENSG00000073969	NSF	protein_coding	11.1308990044696	11.312073139846099	0.181174135376482
ENSG00000074047	GLI2	protein_coding	8.41101182316544	9.08272933716497	0.6717175139995301
ENSG00000074054	CLASP1	protein_coding	11.147637394134	11.5519119766942	0.404274582560214
ENSG00000074071	MRPS34	protein_coding	12.449154831045	12.3319130537426	-0.117241777302372
ENSG00000074181	NOTCH3	protein_coding	11.882555470253301	12.5208128075256	0.6382573372723729
ENSG00000074201	CLNS1A	protein_coding	12.2092197070962	12.243515386212499	0.0342956791162585
ENSG00000074211	PPP2R2C	protein_coding	10.611750363668099	11.1163410906507	0.504590726982585
ENSG00000074219	TEAD2	protein_coding	10.7026505703249	10.954899013004999	0.252248442680022
ENSG00000074266	EED	protein_coding	10.242995341061	10.090743963626801	-0.15225137743417802
ENSG00000074276	CDHR2	protein_coding	6.90919734823242	6.72267268021022	-0.18652466802220102
ENSG00000074317	SNCB	protein_coding	6.39335879277468	6.59707218462594	0.20371339185125897
ENSG00000074319	TSG101	protein_coding	11.341935521233802	11.3317084953521	-0.0102270258816635
ENSG00000074356	NCBP3	protein_coding	11.5474601522686	11.8207436913205	0.273283539051903
ENSG00000074370	ATP2A3	protein_coding	10.410618841514301	10.7901709005495	0.37955205903528494
ENSG00000074410	CA12	protein_coding	8.23888599994892	8.23967276612538	0.000786766176458897
ENSG00000074416	MGLL	protein_coding	8.24907633062841	8.695967403310929	0.44689107268252
ENSG00000074527	NTN4	protein_coding	8.10974436139811	8.49161645715049	0.381872095752385
ENSG00000074582	BCS1L	protein_coding	11.1341330771982	10.8829059538133	-0.25122712338494896
ENSG00000074590	NUAK1	protein_coding	9.16054378758626	9.669272149411961	0.508728361825705
ENSG00000074603	DPP8	protein_coding	10.3727116653741	10.510555852173699	0.137844186799535
ENSG00000074621	SLC24A1	protein_coding	9.694637526402829	10.143947845573699	0.44931031917086495
ENSG00000074657	ZNF532	protein_coding	10.1370392559687	10.6664763794153	0.529437123446629
ENSG00000074660	SCARF1	protein_coding	7.78710332672291	7.67093245870208	-0.11617086802082799
ENSG00000074695	LMAN1	protein_coding	12.0997681209919	12.2331185287628	0.13335040777090498
ENSG00000074696	HACD3	protein_coding	12.3358564061971	12.2710729498109	-0.0647834563862766
ENSG00000074706	IPCEF1	protein_coding	6.66688420272858	6.6945366169391	0.027652414210527
ENSG00000074755	ZZEF1	protein_coding	10.685101430109698	11.187667116582	0.5025656864722721
ENSG00000074771	NOX3	protein_coding	6.39335879277468	6.22626625903653	-0.167092533738151
ENSG00000074800	ENO1	protein_coding	16.7619265550904	16.699675735594198	-0.0622508194962101
ENSG00000074803	SLC12A1	protein_coding	6.22626625903653	6.3924606293074	0.166194370270873
ENSG00000074842	MYDGF	protein_coding	11.597496413383	11.7449738443524	0.14747743096940802
ENSG00000074855	ANO8	protein_coding	10.6384443667725	10.5666475116874	-0.0717968550851218
ENSG00000074935	TUBE1	protein_coding	9.99428519567526	9.77869631234438	-0.215588883330881
ENSG00000074964	ARHGEF10L	protein_coding	10.290267082480801	10.5854922312663	0.29522514878547496
ENSG00000074966	TXK	protein_coding	8.03979942747128	7.95724560153651	-0.0825538259347693
ENSG00000075035	WSCD2	protein_coding	6.39335879277468	6.3924606293074	-0.000898163467277335
ENSG00000075043	KCNQ2	protein_coding	11.835287250142	12.025360874220299	0.19007362407823802
ENSG00000075073	TACR2	protein_coding	6.59906730297696	6.46117099854222	-0.137896304434745
ENSG00000075089	ACTR6	protein_coding	9.92094028078145	9.53514945888641	-0.38579082189503605
ENSG00000075131	TIPIN	protein_coding	9.969768684407448	9.935890125031529	-0.0338785593759177
ENSG00000075142	SRI	protein_coding	11.4171172175985	11.3970672879013	-0.0200499296971692
ENSG00000075151	EIF4G3	protein_coding	11.351411759345	11.697782544166	0.34637078482103495
ENSG00000075188	NUP37	protein_coding	11.2108736511905	11.039248916540501	-0.171624734649935
ENSG00000075213	SEMA3A	protein_coding	10.6974082975175	10.7531682025914	0.0557599050739501
ENSG00000075218	GTSE1	protein_coding	10.991626735992401	11.300162130712	0.308535394719547
ENSG00000075223	SEMA3C	protein_coding	9.65889468080974	9.88946109009983	0.23056640929009303
ENSG00000075234	TTC38	protein_coding	10.4202065557739	10.520384550955802	0.100177995181854
ENSG00000075239	ACAT1	protein_coding	11.939448875533198	11.7558078374816	-0.18364103805157603
ENSG00000075240	GRAMD4	protein_coding	10.5236240865073	10.768083781187501	0.24445969468019002
ENSG00000075275	CELSR1	protein_coding	11.6385887044419	12.332469717866099	0.6938810134242479
ENSG00000075290	WNT8B	protein_coding	6.4624390850578	6.22626625903653	-0.236172826021273
ENSG00000075292	ZNF638	protein_coding	12.8165789446224	12.7468369727651	-0.0697419718573133
ENSG00000075303	SLC25A40	protein_coding	9.26246266614768	9.34285957494479	0.0803969087971126
ENSG00000075336	TIMM21	protein_coding	10.380373705539599	10.186614617377199	-0.19375908816232398
ENSG00000075340	ADD2	protein_coding	6.22626625903653	6.558106811632639	0.331840552596115
ENSG00000075388	FGF4	protein_coding	6.22626625903653	6.22626625903653	0.0
ENSG00000075391	RASAL2	protein_coding	10.3847336981961	10.7431377903157	0.358404092119539
ENSG00000075399	VPS9D1	protein_coding	8.4376083894659	8.56062642504704	0.12301803558113801
ENSG00000075407	ZNF37A	protein_coding	11.133486843664802	11.225950414588402	0.0924635709235719
ENSG00000075413	MARK3	protein_coding	11.6202650870543	11.6720554360855	0.0517903490311475
ENSG00000075415	SLC25A3	protein_coding	14.190150109126401	14.251389203788099	0.061239094661774005
ENSG00000075420	FNDC3B	protein_coding	10.317898939480699	10.9322803079483	0.614381368467642
ENSG00000075426	FOSL2	protein_coding	11.3148375443251	11.899508090577099	0.584670546251969
ENSG00000075429	CACNG5	protein_coding	6.22626625903653	6.22626625903653	0.0
ENSG00000075461	CACNG4	protein_coding	6.4624390850578	6.46117099854222	-0.0012680865155836301
ENSG00000075539	FRYL	protein_coding	11.5430893734554	11.827474286189	0.28438491273353805
ENSG00000075568	TMEM131	protein_coding	11.3525225230493	11.829053398766598	0.47653087571728403
ENSG00000075618	FSCN1	protein_coding	13.4072513878441	13.808314473234198	0.40106308539013796
ENSG00000075624	ACTB	protein_coding	15.989392784715701	16.2917541023821	0.302361317666417
ENSG00000075643	MOCOS	protein_coding	10.241793320008401	10.2868753828946	0.045082062886264006
ENSG00000075651	PLD1	protein_coding	8.463677324540921	8.59961083823878	0.135933513697866
ENSG00000075673	ATP12A	protein_coding	6.82476284824463	6.997019175694571	0.172256327449935
ENSG00000075702	WDR62	protein_coding	10.0127530027879	10.025830277181901	0.0130772743940604
ENSG00000075711	DLG1	protein_coding	11.397879747444199	11.3428096679575	-0.0550700794866881
ENSG00000075785	RAB7A	protein_coding	12.9101981179084	13.185423681411299	0.275225563502891
ENSG00000075790	BCAP29	protein_coding	10.5087284450181	10.198925271614598	-0.309803173403489
ENSG00000075826	SEC31B	protein_coding	10.866498237062599	10.5164611451112	-0.350037091951394
ENSG00000075856	SART3	protein_coding	11.8886913723785	12.189843525019699	0.301152152641187
ENSG00000075884	ARHGAP15	protein_coding	6.22626625903653	6.3924606293074	0.166194370270873
ENSG00000075886	TUBA3D	protein_coding	6.4624390850578	6.22626625903653	-0.236172826021273
ENSG00000075891	PAX2	protein_coding	9.06170036967066	9.231018816697551	0.169318447026892
ENSG00000075914	EXOSC7	protein_coding	11.319957403185	11.1552828408534	-0.164674562331554
ENSG00000075945	KIFAP3	protein_coding	9.93143844815896	9.84304168403535	-0.0883967641236119
ENSG00000075975	MKRN2	protein_coding	10.8326414338103	10.972884356143	0.14024292233268698
ENSG00000076003	MCM6	protein_coding	12.5927531484077	12.610519383169901	0.0177662347622274
ENSG00000076043	REXO2	protein_coding	11.1367151141018	11.077646536266698	-0.0590685778351556
ENSG00000076053	RBM7	protein_coding	9.90732803170074	9.78198365327765	-0.12534437842308999
ENSG00000076067	RBMS2	protein_coding	10.8326414338103	11.040613688773101	0.20797225496277102
ENSG00000076108	BAZ2A	protein_coding	12.290240440175	12.9110440522105	0.620803612035424
ENSG00000076201	PTPN23	protein_coding	11.571980547879901	12.049603463522802	0.477622915642854
ENSG00000076242	MLH1	protein_coding	9.2862338648073	9.32255753687449	0.0363236720671907
ENSG00000076248	UNG	protein_coding	12.4059674315182	12.673823539068	0.267856107549823
ENSG00000076258	FMO4	protein_coding	8.015572343308701	7.88527050033419	-0.130301842974512
ENSG00000076321	KLHL20	protein_coding	9.694637526402829	9.60937122985898	-0.085266296543848
ENSG00000076344	RGS11	protein_coding	6.22626625903653	6.22626625903653	0.0
ENSG00000076351	SLC46A1	protein_coding	10.411687314113301	10.6567109273853	0.24502361327202302
ENSG00000076356	PLXNA2	protein_coding	7.946344923462941	8.47905645328967	0.532711529826729
ENSG00000076382	SPAG5	protein_coding	11.622107968893001	11.748733295521099	0.126625326628098
ENSG00000076513	ANKRD13A	protein_coding	10.3650084522155	10.4178779367949	0.0528694845794586
ENSG00000076554	TPD52	protein_coding	11.276139927986698	11.3799262021209	0.103786274134189
ENSG00000076555	ACACB	protein_coding	9.45901159476364	9.78034093280477	0.32132933804113
ENSG00000076604	TRAF4	protein_coding	11.6179581656366	11.6720554360855	0.0540972704488105
ENSG00000076641	PAG1	protein_coding	7.7182870613582	7.830025995571151	0.11173893421295099
ENSG00000076650	GPATCH1	protein_coding	9.530148017463311	9.58317314520073	0.0530251277374116
ENSG00000076662	ICAM3	protein_coding	8.428802632699291	8.42758503451975	-0.00121759817953482
ENSG00000076685	NT5C2	protein_coding	12.091812759942501	12.2184358306721	0.126623070729583
ENSG00000076706	MCAM	protein_coding	10.0856664802166	10.4273153479373	0.341648867720647
ENSG00000076716	GPC4	protein_coding	10.185379944260301	10.4916938130989	0.306313868838611
ENSG00000076770	MBNL3	protein_coding	8.93720885820416	9.138259980612949	0.20105112240879
ENSG00000076826	CAMSAP3	protein_coding	10.7234304778115	10.9664355043221	0.24300502651067302
ENSG00000076864	RAP1GAP	protein_coding	9.87815685611366	10.2062611479542	0.328104291840587
ENSG00000076924	XAB2	protein_coding	12.1807519752738	12.389487698370301	0.20873572309658603
ENSG00000076928	ARHGEF1	protein_coding	11.789699129918802	11.945726894718499	0.15602776479973599
ENSG00000076944	STXBP2	protein_coding	11.233361502999498	11.156541953941698	-0.0768195490578325
ENSG00000076984	MAP2K7	protein_coding	11.6674303476819	11.8606637811433	0.193233433461375
ENSG00000077009	NMRK2	protein_coding	6.22626625903653	6.22626625903653	0.0
ENSG00000077044	DGKD	protein_coding	11.0275547218515	11.4359418386873	0.408387116835794
ENSG00000077063	CTTNBP2	protein_coding	8.72814013295647	9.01074940876598	0.282609275809511
ENSG00000077080	ACTL6B	protein_coding	6.22626625903653	6.22626625903653	0.0
ENSG00000077092	RARB	protein_coding	6.5598942374865	6.66453126227754	0.104637024791037
ENSG00000077097	TOP2B	protein_coding	12.458464339068199	12.6015416969384	0.143077357870281
ENSG00000077147	TM9SF3	protein_coding	12.184497185780002	12.0397507544681	-0.144746431311891
ENSG00000077150	NFKB2	protein_coding	11.858529058641901	12.1312196781265	0.272690619484623
ENSG00000077152	UBE2T	protein_coding	11.2078076350512	11.006099947188	-0.201707687863136
ENSG00000077157	PPP1R12B	protein_coding	9.625937316395198	10.0395993821512	0.413662065755995
ENSG00000077232	DNAJC10	protein_coding	12.620663007811999	12.445881044395499	-0.174781963416439
ENSG00000077235	GTF3C1	protein_coding	12.3177828005497	12.791649044159698	0.47386624361008794
ENSG00000077238	IL4R	protein_coding	10.633877204755	10.872211093003699	0.23833388824875398
ENSG00000077254	USP33	protein_coding	11.2749686389201	11.3906632603402	0.115694621420108
ENSG00000077264	PAK3	protein_coding	6.39335879277468	6.22626625903653	-0.167092533738151
ENSG00000077274	CAPN6	protein_coding	7.593180643776329	7.830025995571151	0.236845351794817
ENSG00000077279	DCX	protein_coding	6.5598942374865	6.46117099854222	-0.0987232389442845
ENSG00000077312	SNRPA	protein_coding	12.093473750395999	12.2349061793935	0.14143242899754002
ENSG00000077327	SPAG6	protein_coding	6.39335879277468	6.22626625903653	-0.167092533738151
ENSG00000077348	EXOSC5	protein_coding	10.842170312821601	10.7014378271438	-0.14073248567785998
ENSG00000077380	DYNC1I2	protein_coding	11.5628941969147	11.3238864475025	-0.23900774941216898
ENSG00000077420	APBB1IP	protein_coding	6.22626625903653	6.22626625903653	0.0
ENSG00000077454	LRCH4	protein_coding	9.07273140245961	9.174086836563259	0.101355434103652
ENSG00000077458	FAM76B	protein_coding	9.42952151171024	9.2810505415266	-0.148470970183645
ENSG00000077463	SIRT6	protein_coding	10.5930472863484	10.4613974312075	-0.131649855140889
ENSG00000077498	TYR	protein_coding	6.22626625903653	6.22626625903653	0.0
ENSG00000077514	POLD3	protein_coding	10.2393862460956	10.298356761256802	0.0589705151612527
ENSG00000077522	ACTN2	protein_coding	7.08237349049654	7.107959857631191	0.0255863671346557
ENSG00000077549	CAPZB	protein_coding	12.288501450604802	12.5217893124142	0.23328786180939398
ENSG00000077585	GPR137B	protein_coding	9.22110166571292	9.48543671173666	0.26433504602373703
ENSG00000077616	NAALAD2	protein_coding	6.39335879277468	6.46117099854222	0.067812205767539
ENSG00000077684	JADE1	protein_coding	10.2126378117861	10.3784136322776	0.16577582049154502
ENSG00000077713	SLC25A43	protein_coding	9.597874945996152	9.719901835464821	0.12202688946867099
ENSG00000077721	UBE2A	protein_coding	10.9481768386925	10.969305230026	0.021128391333546
ENSG00000077782	FGFR1	protein_coding	11.7061681005724	11.858345895295802	0.152177794723341
ENSG00000077800	FKBP6	protein_coding	6.4624390850578	6.22626625903653	-0.236172826021273
ENSG00000077935	SMC1B	protein_coding	7.0180859312493595	6.74924153246097	-0.268844398788396
ENSG00000077942	FBLN1	protein_coding	9.60916669537932	10.025830277181901	0.416663581802604
ENSG00000077943	ITGA8	protein_coding	6.4624390850578	6.22626625903653	-0.236172826021273
ENSG00000077984	CST7	protein_coding	6.22626625903653	6.558106811632639	0.331840552596115
ENSG00000078018	MAP2	protein_coding	9.599763167674759	9.838315421766	0.238552254091243
ENSG00000078043	PIAS2	protein_coding	10.1266506874852	10.096022630282901	-0.0306280572022324
ENSG00000078053	AMPH	protein_coding	6.22626625903653	6.22626625903653	0.0
ENSG00000078061	ARAF	protein_coding	10.7922436509658	10.9778802210045	0.185636570038699
ENSG00000078070	MCCC1	protein_coding	9.80984472522575	9.79830732935255	-0.0115373958731997
ENSG00000078081	LAMP3	protein_coding	10.135744804902199	10.7296540744815	0.593909269579296
ENSG00000078098	FAP	protein_coding	6.8684595137688	6.63224197814715	-0.23621753562164102
ENSG00000078114	NEBL	protein_coding	11.096163538588	11.189513399429199	0.0933498608411618
ENSG00000078124	ACER3	protein_coding	10.1765969527064	10.128579854574902	-0.0480170981315275
ENSG00000078140	UBE2K	protein_coding	12.0878185585764	12.1014790428261	0.013660484249705
ENSG00000078142	PIK3C3	protein_coding	10.951114682903901	10.941078174254699	-0.0100365086491294
ENSG00000078177	N4BP2	protein_coding	9.069981854453449	9.42337356752008	0.353391713066625
ENSG00000078237	TIGAR	protein_coding	9.29796996540198	9.345097348284119	0.0471273828821364
ENSG00000078246	TULP3	protein_coding	10.570277202844899	10.8055127341	0.235235531255119
ENSG00000078269	SYNJ2	protein_coding	11.3261903920139	11.5092016605547	0.18301126854073105
ENSG00000078295	ADCY2	protein_coding	6.22626625903653	6.46117099854222	0.23490473950569
ENSG00000078304	PPP2R5C	protein_coding	11.9512227339765	12.1331381413234	0.181915407346906
ENSG00000078319	PMS2P1	unprocessed_pseudogene	9.13451424266775	9.119994991812119	-0.0145192508556331
ENSG00000078328	RBFOX1	protein_coding	6.22626625903653	6.3924606293074	0.166194370270873
ENSG00000078369	GNB1	protein_coding	13.747092855364	14.0180650225735	0.270972167209504
ENSG00000078399	HOXA9	protein_coding	11.026162552164301	11.077646536266698	0.0514839841024042
ENSG00000078401	EDN1	protein_coding	7.066811696113759	7.164867184765849	0.0980554886520943
ENSG00000078403	MLLT10	protein_coding	11.106738327007502	11.1343468830942	0.0276085560867294
ENSG00000078487	ZCWPW1	protein_coding	7.8590099281958	7.78679801541467	-0.0722119127811292
ENSG00000078549	ADCYAP1R1	protein_coding	6.66688420272858	6.865059255820331	0.198175053091753
ENSG00000078579	FGF20	protein_coding	6.22626625903653	6.3924606293074	0.166194370270873
ENSG00000078589	P2RY10	protein_coding	6.22626625903653	6.22626625903653	0.0
ENSG00000078596	ITM2A	protein_coding	6.22626625903653	6.22626625903653	0.0
ENSG00000078618	NRDC	protein_coding	13.061248228813698	13.021825044413099	-0.0394231844005972
ENSG00000078668	VDAC3	protein_coding	12.5254497303547	12.328289489793	-0.19716024056170398
ENSG00000078674	PCM1	protein_coding	12.550816217272699	12.7460015848226	0.19518536754989801
ENSG00000078687	TNRC6C	protein_coding	10.4537863171964	11.0494532983474	0.59566698115094
ENSG00000078699	CBFA2T2	protein_coding	10.1056443205731	10.348913887928699	0.24326956735557198
ENSG00000078725	BRINP1	protein_coding	6.22626625903653	6.22626625903653	0.0
ENSG00000078747	ITCH	protein_coding	10.549082556876401	10.438766259214301	-0.110316297662129
ENSG00000078795	PKD2L2	protein_coding	6.39335879277468	6.3924606293074	-0.000898163467277335
ENSG00000078804	TP53INP2	protein_coding	9.193671607471929	9.747081492688551	0.553409885216622
ENSG00000078808	SDF4	protein_coding	12.588990691086	12.8600323445125	0.27104165342652603
ENSG00000078814	MYH7B	protein_coding	7.1558484729927505	7.046601593646789	-0.109246879345966
ENSG00000078898	BPIFB2	protein_coding	6.22626625903653	6.3924606293074	0.166194370270873
ENSG00000078900	TP73	protein_coding	10.3018451941801	10.774663567456901	0.472818373276771
ENSG00000078902	TOLLIP	protein_coding	10.2609056037676	10.5732713353969	0.312365731629338
ENSG00000078967	UBE2D4	protein_coding	9.64799380313508	9.6037980136191	-0.0441957895159799
ENSG00000079101	CLUL1	protein_coding	7.03468836764361	6.843729019816309	-0.190959347827297
ENSG00000079102	RUNX1T1	protein_coding	7.28578370136711	7.40388256048149	0.118098859114375
ENSG00000079112	CDH17	protein_coding	6.63442394048532	6.66453126227754	0.0301073217922196
ENSG00000079134	THOC1	protein_coding	10.4987114245773	10.231644600599301	-0.26706682397795894
ENSG00000079150	FKBP7	protein_coding	8.2025638361222	8.234605183042541	0.0320413469203373
ENSG00000079156	OSBPL6	protein_coding	9.20870017559066	9.2973384258239	0.088638250233231
ENSG00000079215	SLC1A3	protein_coding	10.4127549911895	10.627918921205099	0.215163930015635
ENSG00000079246	XRCC5	protein_coding	14.5337146448688	14.516163687332401	-0.0175509575363879
ENSG00000079257	LXN	protein_coding	6.22626625903653	6.22626625903653	0.0
ENSG00000079263	SP140	protein_coding	7.050923133405581	6.943676791236969	-0.107246342168614
ENSG00000079277	MKNK1	protein_coding	10.5577909479019	10.520384550955802	-0.0374063969461353
ENSG00000079308	TNS1	protein_coding	9.5653837317921	10.105213644547801	0.539829912755676
ENSG00000079313	REXO1	protein_coding	11.5096300692292	11.8637485093929	0.3541184401636261
ENSG00000079332	SAR1A	protein_coding	12.0656504481093	12.005948193055598	-0.059702255053649005
ENSG00000079335	CDC14A	protein_coding	8.52668326393816	8.80584497383832	0.27916170990015304
ENSG00000079337	RAPGEF3	protein_coding	7.44115545154952	7.07789619236624	-0.36325925918328394
ENSG00000079385	CEACAM1	protein_coding	8.61784247723021	8.910585312764471	0.292742835534266
ENSG00000079387	SENP1	protein_coding	9.89511813995718	9.99081511241184	0.0956969724546664
ENSG00000079393	DUSP13	protein_coding	6.59906730297696	6.72267268021022	0.12360537723325901
ENSG00000079432	CIC	protein_coding	11.6638565507863	12.1612996158439	0.49744306505763597
ENSG00000079435	LIPE	protein_coding	8.27420251298706	8.56062642504704	0.28642391205997697
ENSG00000079459	FDFT1	protein_coding	12.682877246073302	12.883581473205302	0.20070422713197197
ENSG00000079462	PAFAH1B3	protein_coding	11.1373599003211	11.2078471673119	0.0704872669907584
ENSG00000079482	OPHN1	protein_coding	8.85608907724893	9.26457113550341	0.40848205825447603
ENSG00000079557	AFM	protein_coding	6.22626625903653	6.3924606293074	0.166194370270873
ENSG00000079616	KIF22	protein_coding	12.310660813566502	12.3020980605674	-0.00856275299912568
ENSG00000079689	SCGN	protein_coding	6.22626625903653	6.51380638670388	0.28754012766735
ENSG00000079691	CARMIL1	protein_coding	10.5626062138626	10.9771675872627	0.414561373400103
ENSG00000079739	PGM1	protein_coding	11.4610301037533	11.652565650463	0.191535546709622
ENSG00000079785	DDX1	protein_coding	12.666234993185899	12.703172641433001	0.0369376482470347
ENSG00000079805	DNM2	protein_coding	12.7821880200422	13.096470596793198	0.31428257675095
ENSG00000079819	EPB41L2	protein_coding	11.7548511448364	12.1864602580288	0.43160911319237105
ENSG00000079841	RIMS1	protein_coding	6.22626625903653	6.22626625903653	0.0
ENSG00000079931	MOXD1	protein_coding	7.40991971782408	7.40388256048149	-0.0060371573425959104
ENSG00000079950	STX7	protein_coding	10.8190331634064	10.875274891845901	0.0562417284394829
ENSG00000079974	RABL2B	protein_coding	10.6237780334503	10.5985379032215	-0.0252401302288892
ENSG00000079999	KEAP1	protein_coding	11.8597008929669	12.2226461648315	0.36294527186453995
ENSG00000080007	DDX43	protein_coding	6.22626625903653	6.22626625903653	0.0
ENSG00000080031	PTPRH	protein_coding	8.83992360439952	9.26929935048007	0.429375746080558
ENSG00000080166	DCT	protein_coding	6.752040169654809	7.0930736888410495	0.34103351918624797
ENSG00000080189	SLC35C2	protein_coding	11.104761463061099	11.065631284828	-0.0391301782330036
ENSG00000080200	CRYBG3	protein_coding	10.5442216369567	10.922688169260098	0.378466532303451
ENSG00000080224	EPHA6	protein_coding	6.22626625903653	6.22626625903653	0.0
ENSG00000080293	SCTR	protein_coding	6.39335879277468	6.22626625903653	-0.167092533738151
ENSG00000080298	RFX3	protein_coding	9.48380711736868	9.462996083048019	-0.0208110343206638
ENSG00000080345	RIF1	protein_coding	11.9559785324985	11.8961224446349	-0.0598560878635723
ENSG00000080371	RAB21	protein_coding	10.7716109249122	10.9800160067738	0.20840508186161
ENSG00000080493	SLC4A4	protein_coding	6.801595447734691	6.90558895367193	0.103993505937237
ENSG00000080503	SMARCA2	protein_coding	9.53608195195715	10.074789958008699	0.538708006051539
ENSG00000080511	RDH8	protein_coding	6.22626625903653	6.22626625903653	0.0
ENSG00000080546	SESN1	protein_coding	9.44855009379611	9.54488553081703	0.0963354370209206
ENSG00000080561	MID2	protein_coding	7.74938966171407	8.234605183042541	0.48521552132846707
ENSG00000080572	PIH1D3	protein_coding	6.5598942374865	6.46117099854222	-0.0987232389442845
ENSG00000080573	COL5A3	protein_coding	6.697047922235909	6.72267268021022	0.0256247579743079
ENSG00000080603	SRCAP	protein_coding	9.03373266595642	9.68693543026004	0.653202764303614
ENSG00000080608	PUM3	protein_coding	11.464116107595501	11.071651449202399	-0.392464658393106
ENSG00000080618	CPB2	protein_coding	6.22626625903653	6.22626625903653	0.0
ENSG00000080644	CHRNA3	protein_coding	6.8684595137688	6.774471360573549	-0.0939881531952471
ENSG00000080709	KCNN2	protein_coding	6.22626625903653	6.22626625903653	0.0
ENSG00000080802	CNOT4	protein_coding	10.3247244304728	10.5873631709697	0.262638740496898
ENSG00000080815	PSEN1	protein_coding	11.119848487783198	11.192585285831802	0.0727367980486271
ENSG00000080819	CPOX	protein_coding	13.587038582121401	13.8395823383531	0.252543756231743
ENSG00000080822	CLDND1	protein_coding	12.836945630695801	12.6915045673202	-0.145441063375593
ENSG00000080823	MOK	protein_coding	9.09182726569868	8.973305201488449	-0.118522064210232
ENSG00000080824	HSP90AA1	protein_coding	17.55934172528	17.287639363901	-0.271702361378946
ENSG00000080839	RBL1	protein_coding	9.87815685611366	10.1515703505622	0.273413494448548
ENSG00000080845	DLGAP4	protein_coding	11.044844146489401	11.3400423860925	0.29519823960312797
ENSG00000080854	IGSF9B	protein_coding	8.71037155348316	9.218838124784911	0.5084665713017561
ENSG00000080910	CFHR2	protein_coding	6.22626625903653	6.22626625903653	0.0
ENSG00000080947	CROCCP3	transcribed_unprocessed_pseudogene	8.621668397638661	8.60344750234661	-0.0182208952920497
ENSG00000080986	NDC80	protein_coding	10.968616862128599	10.7186046295588	-0.250012232569773
ENSG00000081014	AP4E1	protein_coding	9.186096233230751	9.38695184862609	0.20085561539534402
ENSG00000081019	RSBN1	protein_coding	10.0503624888845	10.073452382179301	0.0230898932948236
ENSG00000081026	MAGI3	protein_coding	9.47970466985035	9.938834252038301	0.459129582187957
ENSG00000081041	CXCL2	protein_coding	6.8684595137688	6.96192497194584	0.0934654581770467
ENSG00000081051	AFP	protein_coding	6.22626625903653	6.59707218462594	0.37080592558941
ENSG00000081052	COL4A4	protein_coding	9.32115162199288	9.77044455345508	0.44929293146219396
ENSG00000081059	TCF7	protein_coding	10.2224224442864	10.698845025602699	0.476422581316301
ENSG00000081087	OSTM1	protein_coding	8.61784247723021	8.64865145289056	0.0308089756603511
ENSG00000081138	CDH7	protein_coding	6.22626625903653	6.22626625903653	0.0
ENSG00000081148	IMPG2	protein_coding	6.90919734823242	6.997019175694571	0.0878218274621432
ENSG00000081154	PCNP	protein_coding	11.7982810574445	11.8961224446349	0.09784138719046001
ENSG00000081177	EXD2	protein_coding	10.800414530348698	11.0109819937555	0.210567463406795
ENSG00000081181	ARG2	protein_coding	8.57897017885772	8.62623970312352	0.0472695242658006
ENSG00000081189	MEF2C	protein_coding	10.700031824669	10.7338813413595	0.0338495166904398
ENSG00000081237	PTPRC	protein_coding	6.22626625903653	6.22626625903653	0.0
ENSG00000081248	CACNA1S	protein_coding	6.72533200066478	6.51380638670388	-0.21152561396090697
ENSG00000081277	PKP1	protein_coding	6.4624390850578	6.22626625903653	-0.236172826021273
ENSG00000081307	UBA5	protein_coding	10.9664406988693	11.0040025600721	0.0375618612028479
ENSG00000081320	STK17B	protein_coding	9.13188433405732	9.32709453518703	0.19521020112971105
ENSG00000081377	CDC14B	protein_coding	10.4202065557739	10.7656085753773	0.34540201960342104
ENSG00000081386	ZNF510	protein_coding	9.00806959249961	9.29270402095318	0.284634428453563
ENSG00000081479	LRP2	protein_coding	6.4624390850578	6.74924153246097	0.286802447403165
ENSG00000081665	ZNF506	protein_coding	6.515356899674879	6.3924606293074	-0.12289627036747901
ENSG00000081692	JMJD4	protein_coding	9.69287160697607	9.82563479481695	0.132763187840883
ENSG00000081721	DUSP12	protein_coding	9.987118077238211	9.977996370357651	-0.0091217068805598
ENSG00000081760	AACS	protein_coding	10.0544808336713	10.3719103984255	0.31742956475414097
ENSG00000081791	KIAA0141	protein_coding	11.324493159408501	11.393335066039901	0.0688419066313699
ENSG00000081800	SLC13A1	protein_coding	6.22626625903653	6.22626625903653	0.0
ENSG00000081803	CADPS2	protein_coding	9.42098118284086	9.85712705700624	0.436145874165373
ENSG00000081818	PCDHB4	protein_coding	6.39335879277468	6.3924606293074	-0.000898163467277335
ENSG00000081842	PCDHA6	protein_coding	6.22626625903653	6.22626625903653	0.0
ENSG00000081853	PCDHGA2	protein_coding	6.515356899674879	6.558106811632639	0.0427499119577632
ENSG00000081870	HSPB11	protein_coding	10.406336971979	10.2074801464314	-0.19885682554765102
ENSG00000081913	PHLPP1	protein_coding	9.846791005339698	10.450126475827801	0.603335470488123
ENSG00000081923	ATP8B1	protein_coding	10.7840260639375	11.150867252293999	0.366841188356492
ENSG00000081985	IL12RB2	protein_coding	6.22626625903653	6.3924606293074	0.166194370270873
ENSG00000082014	SMARCD3	protein_coding	10.536409763612198	10.508582009	-0.0278277546122148
ENSG00000082068	WDR70	protein_coding	10.920713513643	10.7347253046484	-0.18598820899451798
ENSG00000082074	FYB	protein_coding	6.22626625903653	6.22626625903653	0.0
ENSG00000082126	MPP4	protein_coding	6.4624390850578	6.59707218462594	0.134633099568137
ENSG00000082146	STRADB	protein_coding	9.91187990704154	9.867986827656118	-0.0438930793854198
ENSG00000082153	BZW1	protein_coding	13.272573810913801	13.2062232971047	-0.0663505138091054
ENSG00000082175	PGR	protein_coding	6.22626625903653	6.22626625903653	0.0
ENSG00000082196	C1QTNF3	protein_coding	7.7182870613582	7.3825873135048194	-0.33569974785338497
ENSG00000082212	ME2	protein_coding	11.192378847251199	11.3831557315497	0.190776884298517
ENSG00000082213	C5orf22	protein_coding	9.98424112103816	10.025830277181901	0.0415891561437594
ENSG00000082258	CCNT2	protein_coding	11.0915125251343	11.090221413816302	-0.0012911113179843198
ENSG00000082269	FAM135A	protein_coding	9.73808640782282	9.62412682236276	-0.113959585460066
ENSG00000082293	COL19A1	protein_coding	6.22626625903653	6.22626625903653	0.0
ENSG00000082397	EPB41L3	protein_coding	6.22626625903653	6.46117099854222	0.23490473950569
ENSG00000082438	COBLL1	protein_coding	8.37928381514047	8.65971883997016	0.280435024829695
ENSG00000082458	DLG3	protein_coding	11.319389427950801	11.461626841747	0.142237413796188
ENSG00000082482	KCNK2	protein_coding	6.22626625903653	6.22626625903653	0.0
ENSG00000082497	SERTAD4	protein_coding	6.965820405225919	7.15101111066481	0.185190705438892
ENSG00000082512	TRAF5	protein_coding	9.67150736611447	9.42548696715252	-0.24602039896194602
ENSG00000082515	MRPL22	protein_coding	10.4579290477459	10.2787833068143	-0.179145740931595
ENSG00000082516	GEMIN5	protein_coding	11.8156957446223	12.0771039313346	0.261408186712304
ENSG00000082556	OPRK1	protein_coding	6.515356899674879	6.6945366169391	0.179179717264224
ENSG00000082641	NFE2L1	protein_coding	13.1170113438029	13.5244578754918	0.40744653168888
ENSG00000082684	SEMA5B	protein_coding	6.72533200066478	6.774471360573549	0.0491393599087644
ENSG00000082701	GSK3B	protein_coding	11.2010393290294	11.5952500680372	0.39421073900777004
ENSG00000082781	ITGB5	protein_coding	11.3068369651584	11.8934836561725	0.586646691014135
ENSG00000082805	ERC1	protein_coding	10.9094286161416	11.5952500680372	0.6858214518955881
ENSG00000082898	XPO1	protein_coding	13.815495767527	13.6308891578019	-0.184606609725078
ENSG00000082929	LINC01587	processed_transcript	6.22626625903653	6.22626625903653	0.0
ENSG00000082996	RNF13	protein_coding	10.3461264666887	10.361005680920199	0.0148792142315592
ENSG00000083067	TRPM3	protein_coding	6.22626625903653	6.22626625903653	0.0
ENSG00000083093	PALB2	protein_coding	10.1828760149356	10.3620998933219	0.17922387838632603
ENSG00000083097	DOPEY1	protein_coding	10.074896329814301	10.0049244107574	-0.0699719190569787
ENSG00000083099	LYRM2	protein_coding	10.7930628319349	10.698845025602699	-0.0942178063322601
ENSG00000083123	BCKDHB	protein_coding	9.15019024876701	9.259826904314501	0.109636655547495
ENSG00000083168	KAT6A	protein_coding	11.386538089583302	12.165054935036599	0.778516845453289
ENSG00000083223	ZCCHC6	protein_coding	10.5683632946847	10.781213372267	0.21285007758231897
ENSG00000083290	ULK2	protein_coding	9.62963731651015	9.647781715796409	0.0181443992862658
ENSG00000083307	GRHL2	protein_coding	10.878123681362199	11.3696513257743	0.491527644412102
ENSG00000083312	TNPO1	protein_coding	12.214419078150899	12.153129382951802	-0.0612896951990471
ENSG00000083444	PLOD1	protein_coding	13.455956596973698	13.853415377602598	0.397458780628927
ENSG00000083454	P2RX5	protein_coding	8.476520918651559	8.49161645715049	0.0150955384989313
ENSG00000083457	ITGAE	protein_coding	9.48380711736868	9.21638919932216	-0.267417918046519
ENSG00000083520	DIS3	protein_coding	11.6741074236699	11.6990785125486	0.0249710888787043
ENSG00000083535	PIBF1	protein_coding	10.0654053912672	9.84775230784888	-0.217653083418302
ENSG00000083544	TDRD3	protein_coding	9.88434798365286	9.82881555853414	-0.0555324251187166
ENSG00000083622	AC000111.6	antisense	6.22626625903653	6.22626625903653	0.0
ENSG00000083635	NUFIP1	protein_coding	9.956616770553051	9.913613231637198	-0.0430035389158565
ENSG00000083642	PDS5B	protein_coding	10.5986838314005	10.4906941728978	-0.10798965850272199
ENSG00000083720	OXCT1	protein_coding	11.2429782502403	11.2748816447546	0.0319033945142753
ENSG00000083750	RRAGB	protein_coding	9.33942517335865	9.228591152096039	-0.11083402126261
ENSG00000083782	EPYC	protein_coding	6.22626625903653	6.22626625903653	0.0
ENSG00000083799	CYLD	protein_coding	9.655270358166211	9.952008120586529	0.296737762420321
ENSG00000083807	SLC27A5	protein_coding	9.41454178578108	9.308857881101892	-0.105683904679184
ENSG00000083812	ZNF324	protein_coding	9.223568814733289	9.34285957494479	0.11929076021150001
ENSG00000083814	ZNF671	protein_coding	6.39335879277468	6.46117099854222	0.067812205767539
ENSG00000083817	ZNF416	protein_coding	8.61400561479365	8.87027460384925	0.25626898905560197
ENSG00000083828	ZNF586	protein_coding	8.12102772044577	8.28439937012687	0.16337164968109802
ENSG00000083838	ZNF446	protein_coding	9.03655497305491	9.14859054747358	0.11203557441867501
ENSG00000083844	ZNF264	protein_coding	10.65115569949	10.9388837470259	0.287728047535891
ENSG00000083845	RPS5	protein_coding	15.6222014720929	15.304581187768	-0.317620284324951
ENSG00000083857	FAT1	protein_coding	14.843427237149198	15.813004043715198	0.969576806565966
ENSG00000083896	YTHDC1	protein_coding	11.9141055183949	12.0556852449752	0.14157972658026502
ENSG00000083937	CHMP2B	protein_coding	10.7864962762395	10.745651963705999	-0.0408443125334674
ENSG00000084070	SMAP2	protein_coding	10.042090004214801	10.250686705269999	0.208596701055169
ENSG00000084072	PPIE	protein_coding	11.6732189322264	11.523416982189	-0.149801950037395
ENSG00000084073	ZMPSTE24	protein_coding	11.2071936475696	10.9785925019369	-0.228601145632689
ENSG00000084090	STARD7	protein_coding	13.026377701034999	13.144171180288101	0.117793479253114
ENSG00000084092	NOA1	protein_coding	11.2872199158795	11.5003072902651	0.21308737438559397
ENSG00000084093	REST	protein_coding	11.2970618422096	11.3222047530653	0.025142910855707995
ENSG00000084110	HAL	protein_coding	7.5199704511701	7.2435193739821795	-0.27645107718792106
ENSG00000084112	SSH1	protein_coding	12.655707117437402	13.2878384011743	0.632131283736898
ENSG00000084207	GSTP1	protein_coding	14.3202176182478	14.2662485420731	-0.053969076174667
ENSG00000084234	APLP2	protein_coding	13.666498009960598	14.089113681292698	0.422615671332014
ENSG00000084444	FAM234B	protein_coding	9.917926550276949	10.1221274548562	0.20420090457927897
ENSG00000084453	SLCO1A2	protein_coding	6.22626625903653	6.22626625903653	0.0
ENSG00000084463	WBP11	protein_coding	11.920483248256199	12.3009608068557	0.38047755859948407
ENSG00000084623	EIF3I	protein_coding	13.1908510415518	13.211074044796698	0.0202230032449382
ENSG00000084628	NKAIN1	protein_coding	7.610717473371019	7.830025995571151	0.21930852220013
ENSG00000084636	COL16A1	protein_coding	8.59465480242748	8.528597181209639	-0.0660576212178405
ENSG00000084652	TXLNA	protein_coding	11.812068178971	12.051633575798302	0.239565396827256
ENSG00000084674	APOB	protein_coding	7.03468836764361	6.82158726595618	-0.213101101687422
ENSG00000084676	NCOA1	protein_coding	10.0434720832695	10.5513915905987	0.50791950732919
ENSG00000084693	AGBL5	protein_coding	10.653864983251099	10.9771675872627	0.323302604011625
ENSG00000084710	EFR3B	protein_coding	7.471436479089039	7.7187242104626	0.247287731373564
ENSG00000084731	KIF3C	protein_coding	8.51845359794516	9.07189580130679	0.5534422033616271
ENSG00000084733	RAB10	protein_coding	12.501381601507099	12.5591285185342	0.0577469170271403
ENSG00000084734	GCKR	protein_coding	6.5598942374865	6.22626625903653	-0.333627978449974
ENSG00000084754	HADHA	protein_coding	12.6960541568666	12.793065145709901	0.0970109888432713
ENSG00000084764	MAPRE3	protein_coding	8.931136071696018	8.94080836200546	0.00967229030943706
ENSG00000084774	CAD	protein_coding	12.8679370003216	13.2878384011743	0.41990140085264294
ENSG00000085063	CD59	protein_coding	12.105705968599999	12.0991908549005	-0.00651511369952118
ENSG00000085117	CD82	protein_coding	8.76985843812262	9.08272933716497	0.31287089904235
ENSG00000085185	BCORL1	protein_coding	10.478465132758599	11.234321329470902	0.755856196712285
ENSG00000085224	ATRX	protein_coding	12.6469125010954	12.1737794983077	-0.47313300278770903
ENSG00000085231	AK6	protein_coding	9.64616881435336	9.42125699270979	-0.22491182164357
ENSG00000085265	FCN1	protein_coding	6.22626625903653	6.22626625903653	0.0
ENSG00000085274	MYNN	protein_coding	10.015573117017	10.0091301469898	-0.00644297002721217
ENSG00000085276	MECOM	protein_coding	7.9068340190548	8.066479248004	0.159645228949199
ENSG00000085365	SCAMP1	protein_coding	10.658369131797802	10.768083781187501	0.109714649389767
ENSG00000085377	PREP	protein_coding	11.7148287951263	11.9515373484244	0.23670855329812
ENSG00000085382	HACE1	protein_coding	9.47352855145565	9.590707906257721	0.11717935480207199
ENSG00000085415	SEH1L	protein_coding	11.370179224326801	11.4281461812793	0.0579669569524963
ENSG00000085433	WDR47	protein_coding	9.26006320915755	9.44644844740022	0.18638523824267
ENSG00000085449	WDFY1	protein_coding	11.5382173517738	11.8326000898215	0.29438273804764004
ENSG00000085465	OVGP1	protein_coding	8.59465480242748	8.35565426160526	-0.23900054082222197
ENSG00000085491	SLC25A24	protein_coding	10.4733586040033	10.6788098939165	0.20545128991319
ENSG00000085511	MAP3K4	protein_coding	11.145074891451099	11.3669351846631	0.221860293212035
ENSG00000085514	PILRA	protein_coding	7.19693901821104	7.164867184765849	-0.0320718334451886
ENSG00000085552	IGSF9	protein_coding	10.4702859397317	10.5910977527883	0.12081181305652
ENSG00000085563	ABCB1	protein_coding	7.21020124496146	7.33851687310024	0.128315628138783
ENSG00000085644	ZNF213	protein_coding	9.2862338648073	9.5812831715296	0.295049306722307
ENSG00000085662	AKR1B1	protein_coding	11.621186822565699	11.4651864751257	-0.156000347440015
ENSG00000085719	CPNE3	protein_coding	12.6581779852618	12.764269271184302	0.10609128592250301
ENSG00000085721	RRN3	protein_coding	11.837271492972901	11.8606637811433	0.0233922881703688
ENSG00000085733	CTTN	protein_coding	13.091478184389999	13.294566653215899	0.203088468825909
ENSG00000085741	WNT11	protein_coding	7.273626602210831	7.36080848252435	0.0871818803135209
ENSG00000085760	MTIF2	protein_coding	11.6772128372195	11.561919797948999	-0.115293039270513
ENSG00000085788	DDHD2	protein_coding	10.4579290477459	10.503635490765301	0.0457064430194514
ENSG00000085831	TTC39A	protein_coding	9.35970271475069	9.585060598686098	0.225357883935411
ENSG00000085832	EPS15	protein_coding	10.959162955262402	11.1150463028107	0.15588334754827401
ENSG00000085840	ORC1	protein_coding	10.5403210145181	10.8451207011878	0.304799686669634
ENSG00000085871	MGST2	protein_coding	10.138332536340801	9.947630338276289	-0.19070219806448602
ENSG00000085872	CHERP	protein_coding	12.082141098594802	12.568136971340802	0.48599587274600103
ENSG00000085978	ATG16L1	protein_coding	10.7026505703249	10.865293586514499	0.16264301618954
ENSG00000085982	USP40	protein_coding	11.2555035429748	11.4697502609727	0.21424671799791298
ENSG00000085998	POMGNT1	protein_coding	11.9346381428197	11.982018745225	0.047380602405255
ENSG00000085999	RAD54L	protein_coding	10.822246716157998	10.9520003768061	0.12975366064807
ENSG00000086015	MAST2	protein_coding	12.062261710558	12.326613999781499	0.26435228922348497
ENSG00000086061	DNAJA1	protein_coding	13.7439244441598	13.827097158947	0.0831727147871781
ENSG00000086062	B4GALT1	protein_coding	10.8350295802968	11.175297683849498	0.340268103552695
ENSG00000086065	CHMP5	protein_coding	11.447060692742902	11.4818501469144	0.0347894541714933
ENSG00000086102	NFX1	protein_coding	11.4885690165745	11.640474189907598	0.151905173333102
ENSG00000086159	AQP6	protein_coding	6.66688420272858	6.3924606293074	-0.274423573421176
ENSG00000086189	DIMT1	protein_coding	10.110924920585699	10.140121303529698	0.0291963829440434
ENSG00000086200	IPO11	protein_coding	10.748145119961	10.781213372267	0.0330682523059842
ENSG00000086205	FOLH1	protein_coding	6.22626625903653	6.22626625903653	0.0
ENSG00000086232	EIF2AK1	protein_coding	12.997577559496902	13.226577555210001	0.22899999571302698
ENSG00000086288	NME8	protein_coding	6.22626625903653	6.22626625903653	0.0
ENSG00000086289	EPDR1	protein_coding	9.13188433405732	9.404208904676501	0.27232457061918697
ENSG00000086300	SNX10	protein_coding	9.65708367735357	9.7737510063256	0.11666732897202302
ENSG00000086475	SEPHS1	protein_coding	11.1321935056029	11.205416111642402	0.0732226060394723
ENSG00000086504	MRPL28	protein_coding	10.769947441624401	10.672656372009302	-0.0972910696150553
ENSG00000086506	HBQ1	protein_coding	6.22626625903653	6.3924606293074	0.166194370270873
ENSG00000086544	ITPKC	protein_coding	10.047610314182698	10.250686705269999	0.20307639108731304
ENSG00000086548	CEACAM6	protein_coding	6.697047922235909	6.72267268021022	0.0256247579743079
ENSG00000086570	FAT2	protein_coding	7.21020124496146	7.67093245870208	0.460731213740623
ENSG00000086589	RBM22	protein_coding	11.539193074902501	11.672495336923198	0.133302262020667
ENSG00000086598	TMED2	protein_coding	13.396260800956302	13.365082133968999	-0.0311786669873229
ENSG00000086619	ERO1B	protein_coding	8.49765326199723	8.59961083823878	0.10195757624155499
ENSG00000086666	ZFAND6	protein_coding	10.441285852961	10.452182338254499	0.0108964852934701
ENSG00000086696	HSD17B2	protein_coding	6.5598942374865	6.3924606293074	-0.16743360817910097
ENSG00000086712	TXLNG	protein_coding	11.3924900937779	11.4092626597693	0.0167725659914062
ENSG00000086717	PPEF1	protein_coding	6.59906730297696	6.51380638670388	-0.0852609162730849
ENSG00000086730	LAT2	protein_coding	8.61400561479365	8.44496676399083	-0.16903885080281197
ENSG00000086758	HUWE1	protein_coding	13.786840383884302	14.650612643518699	0.8637722596344181
ENSG00000086827	ZW10	protein_coding	10.5664468317142	10.4335726301179	-0.132874201596271
ENSG00000086848	ALG9	protein_coding	8.878404882813651	8.860801456842099	-0.0176034259715454
ENSG00000086967	MYBPC2	protein_coding	6.63442394048532	6.63224197814715	-0.00218196233816403
ENSG00000086991	NOX4	protein_coding	6.22626625903653	6.22626625903653	0.0
ENSG00000087008	ACOX3	protein_coding	9.113334505874949	9.233442274677481	0.12010776880253501
ENSG00000087053	MTMR2	protein_coding	10.2393862460956	10.4189296101376	0.17954336404202398
ENSG00000087074	PPP1R15A	protein_coding	10.732000863991999	11.0074965087045	0.275495644712514
ENSG00000087076	HSD17B14	protein_coding	8.22861361475806	7.938042655690711	-0.290570959067349
ENSG00000087077	TRIP6	protein_coding	12.419536737278099	12.4280218750645	0.00848513778645632
ENSG00000087085	ACHE	protein_coding	7.6279724108904805	7.654530751922059	0.0265583410315839
ENSG00000087086	FTL	protein_coding	14.791587480471499	14.828184623997199	0.0365971435257482
ENSG00000087087	SRRT	protein_coding	12.874906142574902	12.9742902096389	0.0993840670640509
ENSG00000087088	BAX	protein_coding	11.013572040564101	10.992764566018801	-0.0208074745452809
ENSG00000087095	NLK	protein_coding	9.67150736611447	9.66214479426235	-0.00936257185211886
ENSG00000087111	PIGS	protein_coding	10.9481768386925	11.094826708209501	0.146649869517097
ENSG00000087116	ADAMTS2	protein_coding	7.67815071432991	7.830025995571151	0.151875281241241
ENSG00000087128	TMPRSS11E	protein_coding	6.752040169654809	6.74924153246097	-0.0027986371938411
ENSG00000087152	ATXN7L3	protein_coding	11.9178605403691	12.1559627824607	0.23810224209156602
ENSG00000087157	PGS1	protein_coding	10.549082556876401	10.716042646977401	0.166960090101037
ENSG00000087191	PSMC5	protein_coding	13.007652693220699	12.9805182067819	-0.0271344864387384
ENSG00000087206	UIMC1	protein_coding	10.2738988728654	10.352221779414	0.0783229065486726
ENSG00000087237	CETP	protein_coding	6.22626625903653	6.3924606293074	0.166194370270873
ENSG00000087245	MMP2	protein_coding	6.515356899674879	6.46117099854222	-0.0541859011326622
ENSG00000087250	MT3	protein_coding	6.22626625903653	6.3924606293074	0.166194370270873
ENSG00000087253	LPCAT2	protein_coding	9.4422357322737	9.658567640228279	0.216331907954583
ENSG00000087258	GNAO1	protein_coding	6.22626625903653	6.22626625903653	0.0
ENSG00000087263	OGFOD1	protein_coding	11.4133966642607	11.4234484567273	0.0100517924666192
ENSG00000087266	SH3BP2	protein_coding	11.508634112401099	11.724756126839699	0.216122014438589
ENSG00000087269	NOP14	protein_coding	12.187610780894499	12.563876822676999	0.376266041782445
ENSG00000087274	ADD1	protein_coding	12.430090706024199	12.8347178926198	0.4046271865955561
ENSG00000087299	L2HGDH	protein_coding	9.846791005339698	9.91809654538193	0.0713055400422284
ENSG00000087301	TXNDC16	protein_coding	8.21304793318086	8.264713431830831	0.0516654986499763
ENSG00000087302	C14orf166	protein_coding	12.266879685818	12.0411137584132	-0.225765927404765
ENSG00000087303	NID2	protein_coding	6.39335879277468	6.3924606293074	-0.000898163467277335
ENSG00000087338	GMCL1	protein_coding	9.795122263357289	9.972261977640859	0.177139714283568
ENSG00000087365	SF3B2	protein_coding	13.742020051824	14.043272508884401	0.30125245706034
ENSG00000087448	KLHL42	protein_coding	10.995189018400199	11.013764315587599	0.0185752971874074
ENSG00000087460	GNAS	protein_coding	14.7666701445578	15.071882930599699	0.305212786041903
ENSG00000087470	DNM1L	protein_coding	11.780240875440901	11.723058445355502	-0.0571824300854153
ENSG00000087494	PTHLH	protein_coding	6.82476284824463	6.6945366169391	-0.130226231305527
ENSG00000087495	PHACTR3	protein_coding	6.4624390850578	6.22626625903653	-0.236172826021273
ENSG00000087502	ERGIC2	protein_coding	11.203504214103	10.834140007195801	-0.369364206907271
ENSG00000087510	TFAP2C	protein_coding	8.86569752710456	8.99933580548058	0.133638278376024
ENSG00000087586	AURKA	protein_coding	11.112652680547301	11.170319999475698	0.05766731892848401
ENSG00000087589	CASS4	protein_coding	6.847019216632679	6.92491244411752	0.0778932274848456
ENSG00000087842	PIR	protein_coding	9.341692739184689	9.125238062402689	-0.216454676782002
ENSG00000087884	AAMDC	protein_coding	8.4593681832675	8.2597443608004	-0.19962382246710003
ENSG00000087903	RFX2	protein_coding	9.37969190243412	9.71302486909727	0.333332966663146
ENSG00000087995	METTL2A	protein_coding	11.1328403198869	11.145804225048499	0.0129639051615911
ENSG00000088002	SULT2B1	protein_coding	7.69437976940361	7.851049635755451	0.156669866351841
ENSG00000088035	ALG6	protein_coding	9.534106740296151	9.26220102890977	-0.271905711386385
ENSG00000088038	CNOT3	protein_coding	11.4804640746227	11.8314188288132	0.350954754190479
ENSG00000088053	GP6	protein_coding	6.801595447734691	6.74924153246097	-0.0523539152737236
ENSG00000088179	PTPN4	protein_coding	9.94482350156817	9.91510923685228	-0.0297142647158957
ENSG00000088205	DDX18	protein_coding	12.9587464447802	12.704463286612198	-0.25428315816797403
ENSG00000088247	KHSRP	protein_coding	14.021071631923098	14.5573957158974	0.536324083974277
ENSG00000088256	GNA11	protein_coding	11.8301153994975	12.199945956147099	0.36983055664954795
ENSG00000088280	ASAP3	protein_coding	10.0085123584582	10.3131462935019	0.30463393504374103
ENSG00000088298	EDEM2	protein_coding	10.1434939934801	10.201374744360802	0.057880750880722004
ENSG00000088305	DNMT3B	protein_coding	10.024000190202802	10.155366422706301	0.131366232503455
ENSG00000088320	REM1	protein_coding	6.22626625903653	6.22626625903653	0.0
ENSG00000088325	TPX2	protein_coding	12.9750533009552	13.3092027119789	0.334149411023681
ENSG00000088340	FER1L4	transcribed_unitary_pseudogene	10.451710456816599	10.0091301469898	-0.442580309826853
ENSG00000088356	PDRG1	protein_coding	10.351705860177198	10.1388435107958	-0.21286234938140103
ENSG00000088367	EPB41L1	protein_coding	10.998032507777099	11.5101865430793	0.512154035302153
ENSG00000088386	SLC15A1	protein_coding	8.35146012630919	8.369446823479839	0.0179866971706506
ENSG00000088387	DOCK9	protein_coding	10.8254531023285	11.4753086594896	0.6498555571610021
ENSG00000088448	ANKRD10	protein_coding	12.494358734486301	12.159732008373199	-0.334626726113143
ENSG00000088451	TGDS	protein_coding	9.92094028078145	9.62229075581592	-0.29864952496552805
ENSG00000088538	DOCK3	protein_coding	9.41023243962953	9.78034093280477	0.370108493175236
ENSG00000088543	C3orf18	protein_coding	8.86888542694801	9.00505438386631	0.136168956918297
ENSG00000088682	COQ9	protein_coding	11.4615448970035	11.482352110169	0.0208072131655523
ENSG00000088726	TMEM40	protein_coding	8.66674951605745	8.48744303251956	-0.17930648353789802
ENSG00000088727	KIF9	protein_coding	9.368621896501269	9.44019267138452	0.0715707748832468
ENSG00000088756	ARHGAP28	protein_coding	6.22626625903653	6.3924606293074	0.166194370270873
ENSG00000088766	CRLS1	protein_coding	10.6311299203924	10.2937752470061	-0.3373546733863039
ENSG00000088782	DEFB127	protein_coding	6.22626625903653	6.22626625903653	0.0
ENSG00000088808	PPP1R13B	protein_coding	9.93442378125393	10.025830277181901	0.091406495927993
ENSG00000088812	ATRN	protein_coding	11.1867837585584	11.7038204512905	0.517036692732056
ENSG00000088826	SMOX	protein_coding	9.94185988385576	10.2834129468255	0.34155306296976595
ENSG00000088827	SIGLEC1	protein_coding	6.72533200066478	6.66453126227754	-0.06080073838724599
ENSG00000088832	FKBP1A	protein_coding	13.6084503174805	13.533683703469	-0.07476661401151401
ENSG00000088833	NSFL1C	protein_coding	11.504643386145801	11.6431699621548	0.138526576009047
ENSG00000088836	SLC4A11	protein_coding	10.4297305968504	10.3577180229247	-0.0720125739257345
ENSG00000088854	C20orf194	protein_coding	9.624083687154439	9.757141294685109	0.133057607530672
ENSG00000088876	ZNF343	protein_coding	9.87349578881675	10.053237004444501	0.179741215627759
ENSG00000088881	EBF4	protein_coding	9.49197641529814	9.34733156303574	-0.14464485226239499
ENSG00000088882	CPXM1	protein_coding	6.59906730297696	6.6945366169391	0.0954693139621412
ENSG00000088888	MAVS	protein_coding	13.2609465855792	13.591790097235998	0.330843511656735
ENSG00000088899	LZTS3	protein_coding	8.80367198609709	8.97038238436909	0.166710398272
ENSG00000088926	F11	protein_coding	6.39335879277468	6.22626625903653	-0.167092533738151
ENSG00000088930	XRN2	protein_coding	12.852328395216901	13.0188887653387	0.166560370121754
ENSG00000088970	KIZ	protein_coding	9.559571739735699	9.41488811919997	-0.14468362053573403
ENSG00000088986	DYNLL1	protein_coding	12.824000141533999	12.6523607465251	-0.17163939500889402
ENSG00000088992	TESC	protein_coding	8.1705803229935	8.48325639480041	0.312676071806903
ENSG00000089006	SNX5	protein_coding	12.591108280920201	12.3100338227176	-0.28107445820265303
ENSG00000089009	RPL6	protein_coding	15.782438419927699	15.6096667709962	-0.17277164893156
ENSG00000089012	SIRPG	protein_coding	6.22626625903653	6.22626625903653	0.0
ENSG00000089022	MAPKAPK5	protein_coding	11.0968267438977	11.162194374427099	0.0653676305293978
ENSG00000089041	P2RX7	protein_coding	7.89336660695962	7.911949487663059	0.0185828807034456
ENSG00000089048	ESF1	protein_coding	12.3798013984236	11.7298372060395	-0.649964192384045
ENSG00000089050	RBBP9	protein_coding	9.8750511731459	9.775401353592052	-0.09964981955385001
ENSG00000089053	ANAPC5	protein_coding	12.8133579146821	12.6123540726967	-0.201003841985358
ENSG00000089057	SLC23A2	protein_coding	10.570277202844899	11.042658423330801	0.47238122048588393
ENSG00000089060	SLC8B1	protein_coding	10.889655902289698	10.9585141143439	0.0688582120541312
ENSG00000089063	TMEM230	protein_coding	11.6426796061439	11.672935103527902	0.0302554973840223
ENSG00000089091	DZANK1	protein_coding	8.699597362893519	8.66338785004465	-0.0362095128488722
ENSG00000089094	KDM2B	protein_coding	10.9540465397014	11.3906632603402	0.43661672063875706
ENSG00000089101	CFAP61	protein_coding	7.18346571421607	7.315680191973809	0.132214477757748
ENSG00000089116	LHX5	protein_coding	8.14329317295042	8.36486553189294	0.22157235894252597
ENSG00000089123	TASP1	protein_coding	9.269636470191939	9.42125699270979	0.15162052251785096
ENSG00000089127	OAS1	protein_coding	12.6956168605036	12.7447475950009	0.0491307344973055
ENSG00000089154	GCN1	protein_coding	13.438554068977	13.881260471188499	0.442706402211448
ENSG00000089157	RPLP0	protein_coding	17.0560252727072	16.9049587667649	-0.151066505942275
ENSG00000089159	PXN	protein_coding	12.802230439969199	13.2681907446861	0.465960304716914
ENSG00000089163	SIRT4	protein_coding	7.1125858712134	7.13691564662921	0.0243297754158114
ENSG00000089169	RPH3A	protein_coding	6.63442394048532	6.63224197814715	-0.00218196233816403
ENSG00000089177	KIF16B	protein_coding	9.678664581671761	9.812840166558539	0.134175584886782
ENSG00000089195	TRMT6	protein_coding	10.0544808336713	10.024446036225699	-0.0300347974456532
ENSG00000089199	CHGB	protein_coding	6.92861959901296	6.74924153246097	-0.17937806655199803
ENSG00000089220	PEBP1	protein_coding	13.735015692111098	13.649099197047999	-0.0859164950630937
ENSG00000089225	TBX5	protein_coding	6.8684595137688	6.90558895367193	0.0371294399031301
ENSG00000089234	BRAP	protein_coding	10.42338826885	10.5427383468274	0.11935007797744401
ENSG00000089248	ERP29	protein_coding	12.889126719298199	13.031455435547302	0.142328716249121
ENSG00000089250	NOS1	protein_coding	6.752040169654809	6.63224197814715	-0.11979819150765199
ENSG00000089280	FUS	protein_coding	14.2694126738238	14.351091708991198	0.0816790351673831
ENSG00000089289	IGBP1	protein_coding	11.6170343620252	11.542315657181598	-0.0747187048436242
ENSG00000089327	FXYD5	protein_coding	12.3990002970033	12.5305482306361	0.13154793363280198
ENSG00000089335	ZNF302	protein_coding	10.039321827306	9.96794600739699	-0.0713758199090346
ENSG00000089351	GRAMD1A	protein_coding	11.3074099113853	11.53990655774	0.232496646354702
ENSG00000089356	FXYD3	protein_coding	10.576955860711	10.1841397255467	-0.392816135164264
ENSG00000089472	HEPH	protein_coding	8.21304793318086	8.49992402506542	0.28687609188456303
ENSG00000089486	CDIP1	protein_coding	8.830131819051392	9.085424565279801	0.25529274622840803
ENSG00000089505	CMTM1	protein_coding	7.6193794859856	7.88527050033419	0.265891014348582
ENSG00000089558	KCNH4	protein_coding	6.22626625903653	6.22626625903653	0.0
ENSG00000089597	GANAB	protein_coding	14.4960443122991	14.8231442316905	0.327099919391348
ENSG00000089639	GMIP	protein_coding	9.60916669537932	9.747081492688551	0.13791479730923598
ENSG00000089682	RBM41	protein_coding	10.4095495721989	10.0395993821512	-0.369950190047685
ENSG00000089685	BIRC5	protein_coding	12.407570463057802	12.349070500315198	-0.05849996274255
ENSG00000089692	LAG3	protein_coding	7.57535036263997	7.26822393522604	-0.307126427413928
ENSG00000089693	MLF2	protein_coding	13.2007455346594	13.3199077139799	0.11916217932054
ENSG00000089723	OTUB2	protein_coding	9.17847952105871	9.49350927807238	0.315029757013672
ENSG00000089737	DDX24	protein_coding	13.140655485235401	13.1773909507542	0.0367354655188539
ENSG00000089775	ZBTB25	protein_coding	10.162685235108	10.244763208306802	0.0820779731987145
ENSG00000089818	NECAP1	protein_coding	10.6136073435536	10.662932982006199	0.0493256384525953
ENSG00000089820	ARHGAP4	protein_coding	12.287631168784001	12.163178497973002	-0.124452670810957
ENSG00000089847	ANKRD24	protein_coding	8.95825520600052	8.78590806706465	-0.17234713893587303
ENSG00000089876	DHX32	protein_coding	11.331833432432301	11.2910204914888	-0.0408129409435229
ENSG00000089902	RCOR1	protein_coding	10.9348817829884	11.277776878573802	0.342895095585362
ENSG00000089916	GPATCH2L	protein_coding	11.170496943627	11.5155913957282	0.34509445210122497
ENSG00000090006	LTBP4	protein_coding	13.009940708945502	13.3273263042009	0.31738559525537896
ENSG00000090013	BLVRB	protein_coding	11.3136973219618	11.082292177957699	-0.231405144004107
ENSG00000090020	SLC9A1	protein_coding	9.90580750370758	10.314277651131698	0.408470147424095
ENSG00000090054	SPTLC1	protein_coding	11.5791137281891	11.650780711947	0.0716669837578312
ENSG00000090060	PAPOLA	protein_coding	13.088150416224899	13.2184702837153	0.13031986749042998
ENSG00000090061	CCNK	protein_coding	11.6207260285052	11.9880384454352	0.3673124169300301
ENSG00000090097	PCBP4	protein_coding	10.797968139137499	10.7623016565622	-0.0356664825753459
ENSG00000090104	RGS1	protein_coding	6.22626625903653	6.22626625903653	0.0
ENSG00000090238	YPEL3	protein_coding	8.61784247723021	8.710198764931361	0.0923562877011488
ENSG00000090263	MRPS33	protein_coding	10.8101586768451	10.6805632128722	-0.129595463972917
ENSG00000090266	NDUFB2	protein_coding	11.5170778814099	11.3092461075409	-0.207831773869028
ENSG00000090273	NUDC	protein_coding	13.1880559432729	13.240878928266198	0.0528229849932451
ENSG00000090316	MAEA	protein_coding	11.9759274102619	12.0949317048885	0.11900429462666699
ENSG00000090339	ICAM1	protein_coding	9.16054378758626	9.41488811919997	0.25434433161371
ENSG00000090372	STRN4	protein_coding	12.1587088848248	12.455111811261899	0.296402926437095
ENSG00000090376	IRAK3	protein_coding	6.5598942374865	6.558106811632639	-0.00178742585385905
ENSG00000090382	LYZ	protein_coding	7.8865749748345495	8.08377441790836	0.19719944307381398
ENSG00000090402	SI	protein_coding	6.39335879277468	6.22626625903653	-0.167092533738151
ENSG00000090432	MUL1	protein_coding	10.5246116539221	10.754000919068801	0.22938926514663502
ENSG00000090447	TFAP4	protein_coding	11.330706591754902	11.4943470584428	0.163640466687912
ENSG00000090470	PDCD7	protein_coding	11.447060692742902	11.3901283039944	-0.0569323887485105
ENSG00000090487	SPG21	protein_coding	11.426113041833501	11.4291880429129	0.00307500107939518
ENSG00000090512	FETUB	protein_coding	6.39335879277468	6.3924606293074	-0.000898163467277335
ENSG00000090520	DNAJB11	protein_coding	11.194239055330401	11.2361087830707	0.0418697277402433
ENSG00000090530	P3H2	protein_coding	6.94747954632521	6.96192497194584	0.0144454256206323
ENSG00000090534	THPO	protein_coding	6.752040169654809	6.59707218462594	-0.15496798502886902
ENSG00000090539	CHRD	protein_coding	8.73518283522115	8.75201707151788	0.0168342362967255
ENSG00000090554	FLT3LG	protein_coding	7.38852634067271	7.45517316900764	0.06664682833493
ENSG00000090565	RAB11FIP3	protein_coding	9.94185988385576	10.198925271614598	0.257065387758859
ENSG00000090581	GNPTG	protein_coding	10.8166182764009	10.845901837035699	0.029283560634811
ENSG00000090612	ZNF268	protein_coding	10.0434720832695	10.197698961186699	0.154226877917143
ENSG00000090615	GOLGA3	protein_coding	11.3668850377193	11.720508167799801	0.35362313008051893
ENSG00000090621	PABPC4	protein_coding	13.6345760854601	13.8990288042082	0.264452718748057
ENSG00000090659	CD209	protein_coding	6.22626625903653	6.22626625903653	0.0
ENSG00000090661	CERS4	protein_coding	10.482537310126599	10.3322589272124	-0.15027838291417
ENSG00000090674	MCOLN1	protein_coding	9.450648612161581	9.27870817400277	-0.17194043815881901
ENSG00000090686	USP48	protein_coding	11.9350087696594	11.9784659683355	0.0434571986761387
ENSG00000090776	EFNB1	protein_coding	10.619163919617302	10.9541749013189	0.33501098170164695
ENSG00000090857	PDPR	protein_coding	12.1713461685235	12.410729723748698	0.239383555225196
ENSG00000090861	AARS	protein_coding	12.9405933771231	13.1895769462386	0.248983569115531
ENSG00000090863	GLG1	protein_coding	14.0844837919213	14.5711963689819	0.48671257706057103
ENSG00000090889	KIF4A	protein_coding	11.276139927986698	11.5027834614256	0.22664353343890997
ENSG00000090905	TNRC6A	protein_coding	11.652180123106	11.9010102735812	0.24883015047520002
ENSG00000090924	PLEKHG2	protein_coding	10.2052551885185	10.510555852173699	0.305300663655215
ENSG00000090932	DLL3	protein_coding	6.5598942374865	6.46117099854222	-0.0987232389442845
ENSG00000090971	NAT14	protein_coding	10.2101811662739	10.1337208913399	-0.0764602749340142
ENSG00000090975	PITPNM2	protein_coding	10.381464947421	10.6197160826128	0.238251135191796
ENSG00000090989	EXOC1	protein_coding	10.4255054961039	10.250686705269999	-0.17481879083391902
ENSG00000091009	RBM27	protein_coding	9.694637526402829	9.69219182171149	-0.00244570469133443
ENSG00000091010	POU4F3	protein_coding	6.59906730297696	6.46117099854222	-0.137896304434745
ENSG00000091039	OSBPL8	protein_coding	12.3291053210862	12.647895433190902	0.31879011210471503
ENSG00000091073	DTX2	protein_coding	9.824416400306381	10.018895613448802	0.19447921314239602
ENSG00000091106	NLRC4	protein_coding	6.4624390850578	6.46117099854222	-0.0012680865155836301
ENSG00000091127	PUS7	protein_coding	11.1979522766384	11.2904472076938	0.0924949310553771
ENSG00000091128	LAMB4	protein_coding	6.22626625903653	6.22626625903653	0.0
ENSG00000091129	NRCAM	protein_coding	6.22626625903653	6.3924606293074	0.166194370270873
ENSG00000091136	LAMB1	protein_coding	11.1021214139	11.5543011036005	0.45217968970051603
ENSG00000091137	SLC26A4	protein_coding	7.22326094401512	7.07789619236624	-0.14536475164888402
ENSG00000091138	SLC26A3	protein_coding	6.22626625903653	6.22626625903653	0.0
ENSG00000091140	DLD	protein_coding	11.795426088430801	11.7136852831984	-0.0817408052323376
ENSG00000091157	WDR7	protein_coding	9.01381376900093	9.41701427839727	0.40320050939634
ENSG00000091164	TXNL1	protein_coding	11.6248678802987	11.5456816437743	-0.0791862365244036
ENSG00000091181	IL5RA	protein_coding	6.39335879277468	6.22626625903653	-0.167092533738151
ENSG00000091262	ABCC6	protein_coding	7.57535036263997	7.654530751922059	0.0791803892820919
ENSG00000091317	CMTM6	protein_coding	11.6961435345669	11.7042507639875	0.00810722942055264
ENSG00000091409	ITGA6	protein_coding	11.759044166416599	12.158790625199302	0.39974645878275106
ENSG00000091428	RAPGEF4	protein_coding	7.19693901821104	7.52283256970025	0.325893551489203
ENSG00000091436	AC013461.1	protein_coding	11.375106421226802	11.649440555745699	0.274334134518901
ENSG00000091482	SMPX	protein_coding	7.24880416622419	7.164867184765849	-0.0839369814583337
ENSG00000091483	FH	protein_coding	11.2543153408724	11.193812207539501	-0.0605031333329347
ENSG00000091490	SEL1L3	protein_coding	11.7413509121715	12.114161467695801	0.3728105555243029
ENSG00000091513	TF	protein_coding	7.03468836764361	6.774471360573549	-0.260217007070057
ENSG00000091527	CDV3	protein_coding	13.1163580731014	13.3622231479031	0.24586507480173997
ENSG00000091536	MYO15A	protein_coding	8.191992305508519	7.931572658984469	-0.260419646524047
ENSG00000091542	ALKBH5	protein_coding	11.7251533963567	12.0681066944091	0.342953298052326
ENSG00000091583	APOH	protein_coding	6.4624390850578	6.51380638670388	0.0513673016460769
ENSG00000091592	NLRP1	protein_coding	9.783565168523632	9.8096234523373	0.0260582838136703
ENSG00000091622	PITPNM3	protein_coding	9.29796996540198	9.554555023165449	0.25658505776347
ENSG00000091640	SPAG7	protein_coding	10.779072868213	10.768907903504902	-0.0101649647080837
ENSG00000091651	ORC6	protein_coding	10.7540475851001	10.6324558913342	-0.12159169376590598
ENSG00000091656	ZFHX4	protein_coding	10.4936765704463	11.040613688773101	0.546937118326801
ENSG00000091664	SLC17A6	protein_coding	6.22626625903653	6.22626625903653	0.0
ENSG00000091704	CPA1	protein_coding	6.22626625903653	6.22626625903653	0.0
ENSG00000091732	ZC3HC1	protein_coding	10.001416502804698	10.1104392401976	0.10902273739298401
ENSG00000091831	ESR1	protein_coding	6.22626625903653	6.3924606293074	0.166194370270873
ENSG00000091844	RGS17	protein_coding	7.9267530173380605	7.779432638575781	-0.14732037876227697
ENSG00000091879	ANGPT2	protein_coding	8.45504490512149	8.33703339964008	-0.118011505481414
ENSG00000091947	TMEM101	protein_coding	10.5216469107559	10.468524024233801	-0.0531228865220754
ENSG00000091972	CD200	protein_coding	6.515356899674879	6.774471360573549	0.25911446089867
ENSG00000091986	CCDC80	protein_coding	7.066811696113759	6.943676791236969	-0.12313490487679402
ENSG00000092009	CMA1	protein_coding	6.22626625903653	6.22626625903653	0.0
ENSG00000092010	PSME1	protein_coding	12.982421297091301	13.101214285148199	0.118792988056949
ENSG00000092020	PPP2R3C	protein_coding	9.516204505753391	9.228591152096039	-0.287613353657356
ENSG00000092036	HAUS4	protein_coding	10.1965937165066	10.2776235547839	0.0810298382773151
ENSG00000092051	JPH4	protein_coding	6.39335879277468	6.3924606293074	-0.000898163467277335
ENSG00000092054	MYH7	protein_coding	6.39335879277468	6.46117099854222	0.067812205767539
ENSG00000092067	CEBPE	protein_coding	6.39335879277468	6.22626625903653	-0.167092533738151
ENSG00000092068	SLC7A8	protein_coding	8.69598680622024	9.10680020907914	0.41081340285889606
ENSG00000092094	OSGEP	protein_coding	10.588333204930901	10.251868469633	-0.336464735297914
ENSG00000092096	SLC22A17	protein_coding	8.0576606560287	7.75704677194706	-0.30061388408164
ENSG00000092098	RNF31	protein_coding	10.6601668442913	11.0303462071189	0.37017936282759795
ENSG00000092108	SCFD1	protein_coding	10.920713513643	10.7656085753773	-0.15510493826562802
ENSG00000092140	G2E3	protein_coding	10.131854406107099	10.1350032676209	0.00314886151377536
ENSG00000092148	HECTD1	protein_coding	12.620663007811999	12.8900237304759	0.269360722663956
ENSG00000092199	HNRNPC	protein_coding	14.9866627383976	14.9255080871857	-0.0611546512118206
ENSG00000092200	RPGRIP1	protein_coding	6.39335879277468	6.22626625903653	-0.167092533738151
ENSG00000092201	SUPT16H	protein_coding	13.965211205465698	14.0855688522036	0.120357646737967
ENSG00000092203	TOX4	protein_coding	11.2501488954809	11.515100882444198	0.264951986963318
ENSG00000092208	GEMIN2	protein_coding	9.625937316395198	9.36948050976498	-0.256456806630219
ENSG00000092295	TGM1	protein_coding	7.8590099281958	7.911949487663059	0.0529395594672613
ENSG00000092330	TINF2	protein_coding	10.127953393665699	10.3006420353172	0.17268864165151301
ENSG00000092345	DAZL	protein_coding	6.22626625903653	6.22626625903653	0.0
ENSG00000092377	TBL1Y	protein_coding	6.22626625903653	6.22626625903653	0.0
ENSG00000092421	SEMA6A	protein_coding	8.44635553367329	8.92879868513959	0.482443151466301
ENSG00000092439	TRPM7	protein_coding	11.142507819177599	11.039248916540501	-0.10325890263705301
ENSG00000092445	TYRO3	protein_coding	10.6005577738243	10.9520003768061	0.35144260298174
ENSG00000092470	WDR76	protein_coding	10.4170177680418	10.5732713353969	0.156253567355089
ENSG00000092529	CAPN3	protein_coding	7.38852634067271	7.2051011280976	-0.183425212575117
ENSG00000092531	SNAP23	protein_coding	10.035159475498	10.2147724140559	0.179612938557918
ENSG00000092607	TBX15	protein_coding	6.66688420272858	6.90558895367193	0.23870475094335
ENSG00000092621	PHGDH	protein_coding	11.6638565507863	11.874111001162	0.21025445037572196
ENSG00000092758	COL9A3	protein_coding	10.898054478568099	11.221746636692801	0.32369215812472696
ENSG00000092820	EZR	protein_coding	15.5079668071449	15.8228904297494	0.31492362260450896
ENSG00000092841	MYL6	protein_coding	14.348097818989599	13.971747456187101	-0.37635036280247497
ENSG00000092847	AGO1	protein_coding	11.315407317163901	11.8824997818664	0.5670924647025121
ENSG00000092850	TEKT2	protein_coding	6.4624390850578	6.3924606293074	-0.0699784557504
ENSG00000092853	CLSPN	protein_coding	11.5862117712075	11.4667093439921	-0.119502427215421
ENSG00000092871	RFFL	protein_coding	9.9595499147453	10.229246429729	0.269696514983664
ENSG00000092929	UNC13D	protein_coding	10.4579290477459	10.5194047045436	0.0614756567976702
ENSG00000092931	MFSD11	protein_coding	10.138332536340801	10.2208210504859	0.082488514145167
ENSG00000092964	DPYSL2	protein_coding	10.7607637113429	11.3272439569226	0.56648024557964
ENSG00000092969	TGFB2	protein_coding	6.8684595137688	7.030447600704219	0.161988086935423
ENSG00000092978	GPATCH2	protein_coding	9.532128764765249	9.61676823690955	0.0846394721442962
ENSG00000093000	NUP50	protein_coding	12.2562425997248	12.6346416359861	0.37839903626128896
ENSG00000093009	CDC45	protein_coding	10.582655801845801	10.501652099500399	-0.0810037023453738
ENSG00000093010	COMT	protein_coding	11.248359579019699	11.4472996977142	0.19894011869450196
ENSG00000093072	CECR1	protein_coding	6.59906730297696	6.46117099854222	-0.137896304434745
ENSG00000093100	XXbac-B461K10.4	processed_transcript	6.63442394048532	6.59707218462594	-0.0373517558593814
ENSG00000093134	VNN3	protein_coding	6.22626625903653	6.22626625903653	0.0
[truncated: 56,644 more rows]

## Sheet: SW480 - DEG
Supplemental Table 2, Sheet 2: Differentially expressed genes in SW480. (Column A) Ensembl gene ID. (Column B) Gene names. (Column C) Gene biotypes determined from Ensembl. (Colum D) Read counts expression values from featureCounts, RNA-Seq from scrambled siRNA SW480 tumors. (E) Read counts expression values from featureCounts, RNA-Seq from RAB21 siRNA SW480 tumors. (Column F) Differential gene e…
Ensembl_Gene_ID	gene_name	gene_biotype	HCT116 - Scrambled RNAi tumors	HCT116 - RAB21 RNAi tumors	rLog Differential Expression
ENSG00000000003	TSPAN6	protein_coding	11.975354255606199	12.1185329404816	0.143178684875362
ENSG00000000005	TNMD	protein_coding	6.6326548733360395	6.6326548733360395	0.0
ENSG00000000419	DPM1	protein_coding	12.1064261251846	12.427720250454302	0.321294125269729
ENSG00000000457	SCYL3	protein_coding	9.59117236804688	9.772704639872419	0.181532271825542
ENSG00000000460	C1orf112	protein_coding	10.283982245443198	10.4473607239646	0.163378478521384
ENSG00000000938	FGR	protein_coding	6.6326548733360395	6.77422464971562	0.141569776379577
ENSG00000000971	CFH	protein_coding	6.6326548733360395	6.8776647699134195	0.24500989657738298
ENSG00000001036	FUCA2	protein_coding	12.045597109795198	12.147418848266199	0.101821738470974
ENSG00000001084	GCLC	protein_coding	11.5020541159392	11.726407585520802	0.224353469581672
ENSG00000001167	NFYA	protein_coding	11.2598791431045	11.4924160908648	0.23253694776032102
ENSG00000001460	STPG1	protein_coding	9.28039551574788	9.38064619786456	0.10025068211668199
ENSG00000001461	NIPAL3	protein_coding	10.866846418466801	11.0697119506577	0.202865532190939
ENSG00000001497	LAS1L	protein_coding	12.7496057819934	12.7186543517062	-0.030951430287125
ENSG00000001561	ENPP4	protein_coding	9.536409491816642	10.0157186385894	0.479309146772749
ENSG00000001617	SEMA3F	protein_coding	11.1865560299752	11.197633179040599	0.0110771490653736
ENSG00000001626	CFTR	protein_coding	6.8419265920943895	6.77422464971562	-0.0677019423787746
ENSG00000001629	ANKIB1	protein_coding	11.223684962479501	11.608864089712998	0.385179127233469
ENSG00000001630	CYP51A1	protein_coding	8.69789843178296	8.593208997382	-0.10468943440095801
ENSG00000001631	KRIT1	protein_coding	11.178100809141	11.490017100781401	0.311916291640424
ENSG00000002016	RAD52	protein_coding	10.5709369019126	10.5590657956983	-0.0118711062143184
ENSG00000002079	MYH16	unitary_pseudogene	7.289327072415709	7.229265276392351	-0.0600617960233558
ENSG00000002330	BAD	protein_coding	10.1908860859384	10.0197478796331	-0.17113820630528503
ENSG00000002549	LAP3	protein_coding	11.560731014834001	11.5955382415417	0.0348072267076258
ENSG00000002586	CD99	protein_coding	12.077031438398098	11.917328477641801	-0.159702960756368
ENSG00000002587	HS3ST1	protein_coding	7.5424343749975	7.3867243226713	-0.155710052326194
ENSG00000002726	AOC1	protein_coding	8.47066847679508	8.246675313877901	-0.22399316291718
ENSG00000002745	WNT16	protein_coding	7.07523898147346	6.8776647699134195	-0.197574211560031
ENSG00000002746	HECW1	protein_coding	7.305259422397059	7.27631766792875	-0.0289417544683115
ENSG00000002822	MAD1L1	protein_coding	10.5956243521257	10.493288003565699	-0.10233634855998701
ENSG00000002834	LASP1	protein_coding	14.1836744982702	14.2250365219112	0.0413620236410388
ENSG00000002919	SNX11	protein_coding	9.709348992403859	9.68706669456026	-0.0222822978436064
ENSG00000002933	TMEM176A	protein_coding	8.86064080767209	8.49789230736956	-0.3627485003025279
ENSG00000003056	M6PR	protein_coding	12.565694555860901	12.553794699449902	-0.0118998564109845
ENSG00000003096	KLHL13	protein_coding	7.22099834795893	7.61501754481738	0.39401919685845205
ENSG00000003137	CYP26B1	protein_coding	7.163660621419179	7.39932258554685	0.23566196412767002
ENSG00000003147	ICA1	protein_coding	10.9115144830165	11.0305913071508	0.11907682413424499
ENSG00000003249	DBNDD1	protein_coding	9.50502863358983	9.48850386265777	-0.0165247709320564
ENSG00000003393	ALS2	protein_coding	10.1960770955364	10.3802670821513	0.184189986614875
ENSG00000003400	CASP10	protein_coding	7.687254162833231	7.86910368262625	0.181849519793019
ENSG00000003402	CFLAR	protein_coding	10.345941511280099	10.558147104051	0.21220559277095002
ENSG00000003436	TFPI	protein_coding	7.40703495145592	7.42386303065076	0.0168280791948412
ENSG00000003509	NDUFAF7	protein_coding	10.514040186121301	10.644622050329302	0.130581864207997
ENSG00000003756	RBM5	protein_coding	12.365184156380401	12.3236088185621	-0.0415753378182941
ENSG00000003987	MTMR7	protein_coding	6.6326548733360395	6.6326548733360395	0.0
ENSG00000003989	SLC7A2	protein_coding	8.83661946927982	9.0548425786384	0.218223109358581
ENSG00000004059	ARF5	protein_coding	11.991015132411698	11.8906722493224	-0.100342883089315
ENSG00000004139	SARM1	protein_coding	9.3601891667714	9.31564202138261	-0.0445471453887922
ENSG00000004142	POLDIP2	protein_coding	12.277311606087999	12.2591899389991	-0.0181216670888649
ENSG00000004399	PLXND1	protein_coding	12.6914786257553	12.6423612747635	-0.0491173509917999
ENSG00000004455	AK2	protein_coding	13.8979492641729	13.937551151803	0.0396018876300506
ENSG00000004468	CD38	protein_coding	6.963109814187701	6.77422464971562	-0.18888516447208398
ENSG00000004478	FKBP4	protein_coding	13.7631560713775	13.693856268078301	-0.0692998032992538
ENSG00000004487	KDM1A	protein_coding	13.356709300123502	13.3604765023206	0.00376720219709625
ENSG00000004534	RBM6	protein_coding	12.5577068196278	12.4247113921038	-0.132995427523996
ENSG00000004660	CAMKK1	protein_coding	10.4406700680836	10.2609158367697	-0.179754231313913
ENSG00000004700	RECQL	protein_coding	12.479267014647998	12.868247481772	0.38898046712393297
ENSG00000004766	VPS50	protein_coding	10.3069346977991	10.7520849704695	0.44515027267035207
ENSG00000004776	HSPB6	protein_coding	7.305259422397059	7.34747715367859	0.0422177312815366
ENSG00000004777	ARHGAP33	protein_coding	9.86655586022561	9.55165741899048	-0.31489844123513694
ENSG00000004779	NDUFAB1	protein_coding	11.644727952757302	11.684232202028598	0.0395042492712658
ENSG00000004799	PDK4	protein_coding	8.02192179251585	8.57393958002682	0.552017787510968
ENSG00000004809	SLC22A16	protein_coding	6.6326548733360395	6.6326548733360395	0.0
ENSG00000004838	ZMYND10	protein_coding	7.495931994401441	7.36081460524483	-0.135117389156616
ENSG00000004846	ABCB5	protein_coding	6.6326548733360395	6.832784607201621	0.200129733865581
ENSG00000004848	ARX	protein_coding	6.8419265920943895	6.77422464971562	-0.0677019423787746
ENSG00000004864	SLC25A13	protein_coding	11.5010121861358	11.7149524752179	0.21394028908210003
ENSG00000004866	ST7	protein_coding	11.2921749628606	11.3156376013068	0.0234626384462171
ENSG00000004897	CDC27	protein_coding	11.4667321938097	11.9914121545925	0.524679960782839
ENSG00000004939	SLC4A1	protein_coding	6.6326548733360395	6.77422464971562	0.141569776379577
ENSG00000004948	CALCR	protein_coding	6.6326548733360395	6.6326548733360395	0.0
ENSG00000004961	HCCS	protein_coding	10.9302403385836	11.0652023942051	0.134962055621518
ENSG00000004975	DVL2	protein_coding	11.512432139310802	11.457969858575199	-0.0544622807356276
ENSG00000005001	PRSS22	protein_coding	7.73369021286893	7.5252048847586	-0.20848532811033801
ENSG00000005007	UPF1	protein_coding	12.6661630864224	12.7756508748517	0.109487788429316
ENSG00000005020	SKAP2	protein_coding	11.015266712331501	11.2755119215239	0.260245209192419
ENSG00000005022	SLC25A5	protein_coding	14.6988740343907	14.741957361802001	0.043083327411236993
ENSG00000005059	MCUB	protein_coding	9.509253886352019	9.513725944021939	0.00447205766992198
ENSG00000005073	HOXA11	protein_coding	9.515567784530369	9.676840376986481	0.161272592456111
ENSG00000005075	POLR2J	protein_coding	11.1962506529918	11.0219728750261	-0.174277777965683
ENSG00000005100	DHX33	protein_coding	12.3286814204388	12.5205961811413	0.19191476070251104
ENSG00000005102	MEOX1	protein_coding	6.6326548733360395	6.77422464971562	0.141569776379577
ENSG00000005108	THSD7A	protein_coding	6.6326548733360395	6.77422464971562	0.141569776379577
ENSG00000005156	LIG3	protein_coding	11.203318719869301	11.4130861332274	0.20976741335812804
ENSG00000005175	RPAP3	protein_coding	11.6634710472391	12.0928529594082	0.42938191216907895
ENSG00000005187	ACSM3	protein_coding	7.25615688796081	7.1003267339192195	-0.155830154041587
ENSG00000005189	AC004381.6	protein_coding	9.75785365152258	9.64919942833153	-0.10865422319105301
ENSG00000005194	CIAPIN1	protein_coding	11.6418953268911	11.6690468786946	0.0271515518035113
ENSG00000005206	SPPL2B	protein_coding	11.756750751443	11.4880950255051	-0.268655725937887
ENSG00000005238	FAM214B	protein_coding	8.546722716543549	8.39911315167145	-0.14760956487209698
ENSG00000005243	COPZ2	protein_coding	8.143951460082901	8.0888262148515	-0.0551252452313982
ENSG00000005249	PRKAR2B	protein_coding	7.39339826274012	7.140668101756639	-0.25273016098348106
ENSG00000005302	MSL3	protein_coding	11.5652237691355	11.718644420670302	0.153420651534759
ENSG00000005339	CREBBP	protein_coding	11.8253426562684	12.052479562007198	0.227136905738753
ENSG00000005379	TSPOAP1	protein_coding	10.0898700291465	9.835203143989212	-0.254666885157269
ENSG00000005381	MPO	protein_coding	6.8419265920943895	6.94870915135421	0.106782559259821
ENSG00000005421	PON1	protein_coding	7.02331511033729	6.8776647699134195	-0.145650340423862
ENSG00000005436	GCFC2	protein_coding	10.2076880546442	10.581843390873699	0.3741553362295061
ENSG00000005448	WDR54	protein_coding	11.047773041730599	10.734318756942901	-0.313454284787774
ENSG00000005469	CROT	protein_coding	8.73586490540939	8.79123010330144	0.05536519789204599
ENSG00000005471	ABCB4	protein_coding	7.60753435443242	7.68759052461735	0.0800561701849292
ENSG00000005483	KMT2E	protein_coding	12.091284916793802	12.2029245162344	0.111639599440629
ENSG00000005486	RHBDD2	protein_coding	10.7860228320314	10.6788143619868	-0.10720847004467698
ENSG00000005513	SOX8	protein_coding	9.20884879955086	9.44272572165809	0.23387692210723698
ENSG00000005700	IBTK	protein_coding	11.3610016076961	12.0008736070972	0.6398719994010911
ENSG00000005801	ZNF195	protein_coding	12.145264555469101	12.187916671570301	0.0426521161012516
ENSG00000005810	MYCBP2	protein_coding	13.0462342725772	13.4875953573045	0.44136108472721397
ENSG00000005812	FBXL3	protein_coding	10.9842489191942	11.433706930914399	0.449458011720216
ENSG00000005844	ITGAL	protein_coding	6.78069713246585	6.6326548733360395	-0.148042259129813
ENSG00000005882	PDK2	protein_coding	10.2115374080544	10.1770043008903	-0.03453310716406399
ENSG00000005884	ITGA3	protein_coding	10.843979794226902	10.8662007426336	0.0222209484066607
ENSG00000005889	ZFX	protein_coding	11.2001102695758	11.4628716101892	0.262761340613404
ENSG00000005893	LAMP2	protein_coding	11.3272939567238	11.7422125939162	0.41491863719234495
ENSG00000005961	ITGA2B	protein_coding	7.59703170298146	7.5252048847586	-0.0718268182228678
ENSG00000005981	ASB4	protein_coding	10.281544546940301	10.2878219857501	0.00627743880978748
ENSG00000006007	GDE1	protein_coding	10.7425109205092	10.7978941683415	0.0553832478322693
ENSG00000006015	C19orf60	protein_coding	11.0962297331742	10.856532986735198	-0.23969674643895897
ENSG00000006016	CRLF1	protein_coding	7.365293134623151	7.140668101756639	-0.22462503286651297
ENSG00000006025	OSBPL7	protein_coding	9.71117567282618	9.45079648518326	-0.26037918764292
ENSG00000006042	TMEM98	protein_coding	9.828449728172659	9.86394567021019	0.0354959420375316
ENSG00000006047	YBX2	protein_coding	10.554910369699199	10.399907309654198	-0.15500306004500303
ENSG00000006059	KRT33A	protein_coding	6.6326548733360395	6.6326548733360395	0.0
ENSG00000006062	MAP3K14	protein_coding	10.561944083775302	10.406053749187802	-0.15589033458754098
ENSG00000006071	ABCC8	protein_coding	7.163660621419179	7.2912098945925905	0.127549273173408
ENSG00000006116	CACNG3	protein_coding	6.6326548733360395	6.6326548733360395	0.0
ENSG00000006118	TMEM132A	protein_coding	11.859467605511501	11.623819103991599	-0.235648501519874
ENSG00000006125	AP2B1	protein_coding	13.361878208585598	13.500271902291901	0.13839369370629098
ENSG00000006128	TAC1	protein_coding	6.6326548733360395	6.6326548733360395	0.0
ENSG00000006194	ZNF263	protein_coding	11.0962297331742	11.0761297163897	-0.0201000167844967
ENSG00000006210	CX3CL1	protein_coding	8.42364195157251	8.42565925629625	0.00201730472373285
ENSG00000006282	SPATA20	protein_coding	11.374721821621803	11.2250267757017	-0.14969504592017402
ENSG00000006283	CACNA1G	protein_coding	7.121528594809929	6.97873733052	-0.142791264289928
ENSG00000006327	TNFRSF12A	protein_coding	11.734323521721699	11.5897251814108	-0.144598340310914
ENSG00000006377	DLX6	protein_coding	8.35459721868372	8.371973153514741	0.0173759348310227
ENSG00000006432	MAP3K9	protein_coding	10.6728066107947	10.789317961138101	0.116511350343458
ENSG00000006451	RALA	protein_coding	12.1700415460255	12.4171616590117	0.24712011298621803
ENSG00000006453	BAIAP2L1	protein_coding	11.815322632407401	11.659687507655802	-0.15563512475154098
ENSG00000006459	KDM7A	protein_coding	12.14059196946	12.615566407387	0.474974437927079
ENSG00000006468	ETV1	protein_coding	11.0683383640571	11.5067266625738	0.43838829851671995
ENSG00000006530	AGK	protein_coding	11.826174520694801	12.007258680092402	0.181084159397576
ENSG00000006534	ALDH3B1	protein_coding	9.21146960739974	9.0548425786384	-0.156627028761335
ENSG00000006555	TTC22	protein_coding	6.99449286481145	6.94870915135421	-0.0457837134572383
ENSG00000006576	PHTF2	protein_coding	10.003537913047099	10.4670849920003	0.463547078953171
ENSG00000006606	CCL26	protein_coding	6.88884735203937	6.77422464971562	-0.11462270232375302
ENSG00000006607	FARP2	protein_coding	10.675586825089	10.813357048726301	0.137770223637293
ENSG00000006611	USH1C	protein_coding	12.051299012523902	11.862030789904	-0.189268222619939
ENSG00000006625	GGCT	protein_coding	11.6709005045262	11.867213671717801	0.19631316719158898
ENSG00000006634	DBF4	protein_coding	11.0830488259287	11.477961800489199	0.39491297456046404
ENSG00000006638	TBXA2R	protein_coding	6.88884735203937	7.05601395828277	0.1671666062434
ENSG00000006652	IFRD1	protein_coding	12.2527803067506	12.5510380029992	0.298257696248523
ENSG00000006659	LGALS14	protein_coding	6.6326548733360395	6.77422464971562	0.141569776379577
ENSG00000006695	COX10	protein_coding	10.0212301899141	10.136825205372599	0.11559501545847999
ENSG00000006704	GTF2IRD1	protein_coding	11.9809669852267	12.101359192114199	0.120392206887425
ENSG00000006712	PAF1	protein_coding	11.297587838808802	11.1021468663481	-0.19544097246071399
ENSG00000006715	VPS41	protein_coding	11.6522544918837	11.887031931433402	0.234777439549685
ENSG00000006740	ARHGAP44	protein_coding	8.36972825417022	8.33951710421193	-0.0302111499582889
ENSG00000006744	ELAC2	protein_coding	12.2620285345773	12.2617215575172	-0.00030697706009874504
ENSG00000006747	SCIN	protein_coding	6.9283514607649	6.915455051909361	-0.0128964088555419
ENSG00000006756	ARSD	protein_coding	8.51596730262587	8.43002793269838	-0.0859393699274946
ENSG00000006757	PNPLA4	protein_coding	10.2128182147171	10.2031729970366	-0.00964521768044513
ENSG00000006788	MYH13	protein_coding	6.6326548733360395	6.6326548733360395	0.0
ENSG00000006831	ADIPOR2	protein_coding	12.6408678057491	12.71496484164	0.0740970358908921
ENSG00000006837	CDKL3	protein_coding	8.03542642260072	7.8974885560368	-0.137937866563923
ENSG00000007001	UPP2	protein_coding	6.6326548733360395	6.915455051909361	0.282800178573321
ENSG00000007038	PRSS21	protein_coding	6.6326548733360395	6.6326548733360395	0.0
ENSG00000007047	MARK4	protein_coding	10.0602481061735	10.239248615443199	0.17900050926972003
ENSG00000007062	PROM1	protein_coding	10.675586825089	10.8721179084841	0.19653108339506198
ENSG00000007080	CCDC124	protein_coding	11.674600908464699	11.467756722884099	-0.20684418558056303
ENSG00000007129	CEACAM21	protein_coding	7.82016920029822	7.7865818014135595	-0.0335873988846567
ENSG00000007168	PAFAH1B1	protein_coding	12.6044981326368	12.9070284350237	0.302530302386884
ENSG00000007171	NOS2	protein_coding	6.88884735203937	6.77422464971562	-0.11462270232375302
ENSG00000007174	DNAH9	protein_coding	7.121528594809929	7.006318281507981	-0.11521031330195401
ENSG00000007202	KIAA0100	protein_coding	13.2765629783776	13.4278791467002	0.151316168322534
ENSG00000007216	SLC13A2	protein_coding	6.6326548733360395	6.6326548733360395	0.0
ENSG00000007237	GAS7	protein_coding	8.761793636995339	8.9630871277309	0.20129349073556
ENSG00000007255	TRAPPC6A	protein_coding	9.925776001698571	9.717305527763902	-0.20847047393467702
ENSG00000007264	MATK	protein_coding	6.78069713246585	6.94870915135421	0.16801201888836
ENSG00000007306	CEACAM7	protein_coding	6.6326548733360395	6.6326548733360395	0.0
ENSG00000007312	CD79B	protein_coding	7.07523898147346	6.915455051909361	-0.159783929564093
ENSG00000007314	SCN4A	protein_coding	7.09897834902249	7.21268186809845	0.11370351907596499
ENSG00000007341	ST7L	protein_coding	10.181755970444401	10.193712730813301	0.0119567603688768
ENSG00000007350	TKTL1	protein_coding	7.050107492828269	6.97873733052	-0.0713701623082681
ENSG00000007372	PAX6	protein_coding	9.005450949523109	9.05752741321275	0.0520764636896374
ENSG00000007376	RPUSD1	protein_coding	11.216081391219301	11.1102987961727	-0.105782595046605
ENSG00000007384	RHBDF1	protein_coding	10.523338370193	10.3433643534832	-0.17997401670980498
ENSG00000007392	LUC7L	protein_coding	12.038796667357099	11.819500522594799	-0.219296144762367
ENSG00000007402	CACNA2D2	protein_coding	7.32079732557633	7.34747715367859	0.0266798281022673
ENSG00000007516	BAIAP3	protein_coding	9.57717982215318	9.11013089084469	-0.467048931308494
ENSG00000007520	TSR3	protein_coding	11.443055001736699	11.1576575659306	-0.28539743580609994
ENSG00000007541	PIGQ	protein_coding	10.552894367218599	10.483639122929699	-0.0692552442888417
ENSG00000007545	CRAMP1	protein_coding	10.1843705625007	10.322924210864	0.13855364836334302
ENSG00000007866	TEAD3	protein_coding	9.408661239027019	9.39118835456955	-0.0174728844574705
ENSG00000007908	SELE	protein_coding	6.6326548733360395	6.6326548733360395	0.0
ENSG00000007923	DNAJC11	protein_coding	12.076682025418998	12.1321261039132	0.0554440784941796
ENSG00000007933	FMO3	protein_coding	7.53106214902341	7.5763012981352995	0.0452391491118922
ENSG00000007944	MYLIP	protein_coding	8.75443815737947	8.727398458657019	-0.0270396987224419
ENSG00000007952	NOX1	protein_coding	6.6326548733360395	6.6326548733360395	0.0
ENSG00000007968	E2F2	protein_coding	9.16079096890967	8.86763995917541	-0.29315100973426
ENSG00000008018	PSMB1	protein_coding	12.791713446532302	12.7885800732126	-0.00313337331969699
ENSG00000008056	SYN1	protein_coding	7.72458929972017	7.59588203554513	-0.128707264175037
ENSG00000008083	JARID2	protein_coding	10.1606642954012	10.2933640300867	0.13269973468549498
ENSG00000008086	CDKL5	protein_coding	9.329305713799679	9.713977673015119	0.38467195921544606
ENSG00000008118	CAMK1G	protein_coding	6.6326548733360395	6.832784607201621	0.200129733865581
ENSG00000008128	CDK11A	protein_coding	9.61874360796053	9.446766980041211	-0.17197662791932097
ENSG00000008130	NADK	protein_coding	11.277031415481401	11.3134676850166	0.0364362695352227
ENSG00000008196	TFAP2B	protein_coding	6.6326548733360395	6.6326548733360395	0.0
ENSG00000008197	TFAP2D	protein_coding	6.6326548733360395	6.6326548733360395	0.0
ENSG00000008226	DLEC1	protein_coding	7.335967025571129	7.177921093926621	-0.158045931644509
ENSG00000008256	CYTH3	protein_coding	10.316489369318802	10.535919578881	0.219430209562255
ENSG00000008277	ADAM22	protein_coding	10.597581067972099	10.8831472413987	0.28556617342661605
ENSG00000008282	SYPL1	protein_coding	11.057737893759802	11.426196972060099	0.368459078300289
ENSG00000008283	CYB561	protein_coding	11.7369802172689	11.7182346715732	-0.0187455456957117
ENSG00000008294	SPAG9	protein_coding	11.6021279584337	12.006587897902698	0.40445993946896597
ENSG00000008300	CELSR3	protein_coding	11.7374225238092	11.748646858780699	0.0112243349715104
ENSG00000008311	AASS	protein_coding	8.318529847986179	8.276791550380711	-0.0417382976054608
ENSG00000008323	PLEKHG6	protein_coding	7.638288654482981	7.8097876601472995	0.17149900566432402
ENSG00000008324	SS18L2	protein_coding	10.305735847245598	10.4748990691605	0.169163221914889
ENSG00000008382	MPND	protein_coding	9.89407393012543	9.692152004677132	-0.20192192544829998
ENSG00000008394	MGST1	protein_coding	11.1010555360761	11.0535409657672	-0.0475145703089694
ENSG00000008405	CRY1	protein_coding	9.96137522717995	10.170989096219301	0.20961386903937998
ENSG00000008438	PGLYRP1	protein_coding	6.78069713246585	6.6326548733360395	-0.148042259129813
ENSG00000008441	NFIX	protein_coding	11.3540921172841	11.5744098855886	0.22031776830449695
ENSG00000008513	ST3GAL1	protein_coding	8.06194097798527	8.12334340021599	0.0614024222307226
ENSG00000008516	MMP25	protein_coding	7.09897834902249	7.05601395828277	-0.0429643907397157
ENSG00000008517	IL32	protein_coding	8.26502561771543	7.971719365922179	-0.29330625179325104
ENSG00000008710	PKD1	protein_coding	12.069675916396301	12.000199845403099	-0.0694760709931082
ENSG00000008735	MAPK8IP2	protein_coding	7.564709732490339	7.661072499856889	0.0963627673665561
ENSG00000008838	MED24	protein_coding	11.8764324550534	11.8819199838588	0.0054875288053875
ENSG00000008853	RHOBTB2	protein_coding	9.95217454347955	9.98168816484668	0.0295136213671316
ENSG00000008869	HEATR5B	protein_coding	11.0174568410094	11.367803027791801	0.35034618678242196
ENSG00000008952	SEC62	protein_coding	12.4149492066327	12.569090138393099	0.154140931760441
ENSG00000008988	RPS20	protein_coding	15.752488645058401	15.688701842011199	-0.0637868030472397
ENSG00000009307	CSDE1	protein_coding	14.635733665872399	14.9261392726953	0.290405606822899
ENSG00000009335	UBE3C	protein_coding	12.3873264983516	12.752842007972902	0.365515509621284
ENSG00000009413	REV3L	protein_coding	10.987976841980501	11.5330649213624	0.545088079381893
ENSG00000009694	TENM1	protein_coding	7.050107492828269	7.229265276392351	0.179157783564077
ENSG00000009709	PAX7	protein_coding	6.78069713246585	6.6326548733360395	-0.148042259129813
ENSG00000009724	MASP2	protein_coding	7.14304750544601	7.006318281507981	-0.13672922393803
ENSG00000009765	IYD	protein_coding	7.050107492828269	6.8776647699134195	-0.172442722914849
ENSG00000009780	FAM76A	protein_coding	9.12220101670086	9.249739758014119	0.127538741313254
ENSG00000009790	TRAF3IP3	protein_coding	7.564709732490339	7.51458354908266	-0.0501261834076763
ENSG00000009830	POMT2	protein_coding	10.2655969955382	10.151567565730598	-0.114029429807607
ENSG00000009844	VTA1	protein_coding	11.8488645536328	12.3203743845348	0.471509830902095
ENSG00000009950	MLXIPL	protein_coding	9.925776001698571	9.36146494610792	-0.56431105559065
ENSG00000009954	BAZ1B	protein_coding	13.225963178889598	13.4173243194023	0.191361140512749
ENSG00000010017	RANBP9	protein_coding	10.8821580372524	11.2348079516296	0.352649914377235
ENSG00000010030	ETV7	protein_coding	7.37948951960842	7.229265276392351	-0.150224243216068
ENSG00000010072	SPRTN	protein_coding	9.70017973385875	9.89943434630661	0.19925461244785603
ENSG00000010165	METTL13	protein_coding	11.351781559280601	11.3782205094256	0.0264389501450015
ENSG00000010219	DYRK4	protein_coding	10.514040186121301	10.442386800871	-0.0716533852502295
ENSG00000010244	ZNF207	protein_coding	13.1339530278866	13.3200352079509	0.186082180064234
ENSG00000010256	UQCRC1	protein_coding	13.286865953526302	13.2110578903344	-0.0758080631918663
ENSG00000010270	STARD3NL	protein_coding	11.3809667884953	11.5358585041379	0.154891715642634
ENSG00000010278	CD9	protein_coding	13.2306800269829	13.2598394517154	0.0291594247324394
ENSG00000010282	HHATL	protein_coding	6.6326548733360395	6.832784607201621	0.200129733865581
ENSG00000010292	NCAPD2	protein_coding	13.768247463232901	13.8607117171817	0.0924642539488261
ENSG00000010295	IFFO1	protein_coding	7.50781776326983	7.3867243226713	-0.12109344059852699
ENSG00000010310	GIPR	protein_coding	8.06847007102067	7.447594687848901	-0.620875383171769
ENSG00000010318	PHF7	protein_coding	8.72081203981472	8.78135741839692	0.0605453785821997
ENSG00000010319	SEMA3G	protein_coding	8.318529847986179	8.33951710421193	0.0209872562257551
ENSG00000010322	NISCH	protein_coding	12.0203825627353	11.812224462002002	-0.20815810073330202
ENSG00000010327	STAB1	protein_coding	6.963109814187701	6.8776647699134195	-0.0854450442742785
ENSG00000010361	FUZ	protein_coding	7.25615688796081	7.36081460524483	0.10465771728402301
ENSG00000010379	SLC6A13	protein_coding	6.8419265920943895	6.8776647699134195	0.0357381778190309
ENSG00000010404	IDS	protein_coding	10.3517596333959	10.461196256826401	0.10943662343049199
ENSG00000010438	PRSS3	protein_coding	9.56304548134835	9.38698114670326	-0.17606433464509197
ENSG00000010539	ZNF200	protein_coding	9.71117567282618	9.77908089153511	0.0679052187089315
ENSG00000010610	CD4	protein_coding	9.828449728172659	9.69721893306487	-0.131230795107784
ENSG00000010626	LRRC23	protein_coding	9.683522424766	9.44070066269648	-0.24282176206952102
ENSG00000010671	BTK	protein_coding	6.6326548733360395	6.8776647699134195	0.24500989657738298
ENSG00000010704	HFE	protein_coding	9.33410234181859	9.41616605675352	0.082063714934927
ENSG00000010803	SCMH1	protein_coding	11.3071607143835	11.426196972060099	0.11903625767665599
ENSG00000010810	FYN	protein_coding	13.5882349764254	13.695209105589301	0.106974129163918
ENSG00000010818	HIVEP2	protein_coding	10.896514584078	11.0895144212218	0.192999837143752
ENSG00000010932	FMO1	protein_coding	6.6326548733360395	6.6326548733360395	0.0
ENSG00000011007	TCEB3	protein_coding	11.468332450146802	11.5515872117535	0.0832547616066872
ENSG00000011009	LYPLA2	protein_coding	11.795920558513998	11.55892990821	-0.236990650303982
ENSG00000011021	CLCN6	protein_coding	10.1311424249294	10.1144207321025	-0.0167216928268186
ENSG00000011028	MRC2	protein_coding	8.45674867364997	8.33480790727679	-0.121940766373173
ENSG00000011052	NME1-NME2	protein_coding	7.628158865177441	7.42386303065076	-0.20429583452667702
ENSG00000011083	SLC6A7	protein_coding	6.9283514607649	6.6326548733360395	-0.295696587428862
ENSG00000011105	TSPAN9	protein_coding	10.5848143202787	10.5563079485462	-0.0285063717324832
ENSG00000011114	BTBD7	protein_coding	10.8845607929952	11.186409288815101	0.301848495819886
ENSG00000011132	APBA3	protein_coding	9.935149534629689	9.742016064138289	-0.19313347049139998
ENSG00000011143	MKS1	protein_coding	10.4730340591922	10.426352815680302	-0.0466812435118324
ENSG00000011198	ABHD5	protein_coding	8.98702920607709	9.19753845396537	0.210509247888282
ENSG00000011201	ANOS1	protein_coding	6.78069713246585	6.77422464971562	-0.00647248275023582
ENSG00000011243	AKAP8L	protein_coding	11.178100809141	11.1102987961727	-0.06780201296826499
ENSG00000011258	MBTD1	protein_coding	10.846447298628199	11.184629057100501	0.33818175847235604
ENSG00000011260	UTP18	protein_coding	11.846816527894198	11.9924288582194	0.145612330325189
ENSG00000011275	RNF216	protein_coding	11.7645835989308	11.931534512457302	0.166950913526538
ENSG00000011295	TTC19	protein_coding	11.824926543845502	12.060580607105301	0.235654063259801
ENSG00000011304	PTBP1	protein_coding	14.5563640859829	14.5910991705603	0.0347350845773349
ENSG00000011332	DPF1	protein_coding	8.939831076747481	8.845809488630891	-0.0940215881165898
ENSG00000011347	SYT7	protein_coding	9.628460085390909	9.389086352956369	-0.239373732434538
ENSG00000011376	LARS2	protein_coding	11.015266712331501	11.2186621355003	0.20339542316885
ENSG00000011405	PIK3C2A	protein_coding	12.0735334905491	12.602978403066	0.5294449125169679
ENSG00000011422	PLAUR	protein_coding	9.509253886352019	9.38487272561157	-0.124381160740446
ENSG00000011426	ANLN	protein_coding	13.726892837548	14.0728364882711	0.345943650723161
ENSG00000011451	WIZ	protein_coding	11.404564942211401	11.3957589295794	-0.00880601263206948
ENSG00000011454	RABGAP1	protein_coding	11.5191379490292	11.7377723037044	0.21863435467523298
ENSG00000011465	DCN	protein_coding	6.78069713246585	6.8776647699134195	0.0969676374475696
ENSG00000011478	QPCTL	protein_coding	9.638109498819409	9.40373363164732	-0.234375867172089
ENSG00000011485	PPP5C	protein_coding	12.175598940669902	12.137956477372699	-0.0376424632971695
ENSG00000011523	CEP68	protein_coding	10.283982245443198	10.500960474488599	0.21697822904537198
ENSG00000011566	MAP4K3	protein_coding	10.503637435902801	10.8301758176422	0.326538381739361
ENSG00000011590	ZBTB32	protein_coding	6.9283514607649	6.6326548733360395	-0.295696587428862
ENSG00000011600	TYROBP	protein_coding	6.6326548733360395	6.6326548733360395	0.0
ENSG00000011638	TMEM159	protein_coding	7.420413800388781	7.36081460524483	-0.0595991951439512
ENSG00000011677	GABRA3	protein_coding	7.09897834902249	7.006318281507981	-0.0926600675145082
ENSG00000012048	BRCA1	protein_coding	11.833639762550002	12.0390944677143	0.20545470516438297
ENSG00000012061	ERCC1	protein_coding	11.5522062541853	11.367803027791801	-0.184403226393419
ENSG00000012124	CD22	protein_coding	7.696732655104751	7.5763012981352995	-0.120431356969446
ENSG00000012171	SEMA3B	protein_coding	12.0076078915216	11.7744944409602	-0.233113450561431
ENSG00000012174	MBTPS2	protein_coding	10.9379712392175	11.3890782836148	0.451107044397377
ENSG00000012211	PRICKLE3	protein_coding	10.4153512711363	10.3272518196277	-0.0880994515085813
ENSG00000012223	LTF	protein_coding	7.25615688796081	7.120929995231299	-0.135226892729501
ENSG00000012232	EXTL3	protein_coding	10.803911186216302	10.891181870898302	0.0872706846820073
ENSG00000012504	NR1H4	protein_coding	6.6326548733360395	6.6326548733360395	0.0
ENSG00000012660	ELOVL5	protein_coding	12.337456751103801	12.507384192541302	0.16992744143754002
ENSG00000012779	ALOX5	protein_coding	6.963109814187701	6.94870915135421	-0.0144006628334878
ENSG00000012817	KDM5D	protein_coding	6.6326548733360395	6.6326548733360395	0.0
ENSG00000012822	CALCOCO1	protein_coding	11.3713040157049	11.1774860004017	-0.19381801530321
ENSG00000012963	UBR7	protein_coding	11.166968400401599	11.2507744708372	0.0838060704355978
ENSG00000012983	MAP4K5	protein_coding	11.4884498382233	11.8403579720749	0.351908133851584
ENSG00000013016	EHD3	protein_coding	6.9283514607649	7.05601395828277	0.127662497517868
ENSG00000013275	PSMC4	protein_coding	12.0784282437782	11.9698939739566	-0.10853426982156301
ENSG00000013288	MAN2B2	protein_coding	10.531552957799699	10.5535447732498	0.0219918154500398
ENSG00000013293	SLC7A14	protein_coding	6.6326548733360395	6.77422464971562	0.141569776379577
ENSG00000013297	CLDN11	protein_coding	11.6741388776508	11.785096253639601	0.110957375988837
ENSG00000013306	SLC25A39	protein_coding	13.012667094735	12.812370394232099	-0.20029670050288398
ENSG00000013364	MVP	protein_coding	10.4994550433279	10.4562703653925	-0.0431846779353311
ENSG00000013374	NUB1	protein_coding	12.126145002844698	12.3751760809096	0.249031078064899
ENSG00000013375	PGM3	protein_coding	11.506733488630701	11.8210276529938	0.31429416436310803
ENSG00000013392	RWDD2A	protein_coding	9.13610954442899	9.297776039269019	0.161666494840034
ENSG00000013441	CLK1	protein_coding	12.613195270752302	12.921150944131698	0.307955673379393
ENSG00000013503	POLR3B	protein_coding	10.4515397483591	10.7031030617074	0.251563313348376
ENSG00000013523	ANGEL1	protein_coding	10.7565789692671	10.817196854151199	0.0606178848841026
ENSG00000013561	RNF14	protein_coding	10.5609413827584	10.901343120851	0.340401738092545
ENSG00000013563	DNASE1L1	protein_coding	9.565073466896221	9.31785902179306	-0.247214445103159
ENSG00000013573	DDX11	protein_coding	12.687823871487	12.4374558987644	-0.25036797272263
ENSG00000013583	HEBP1	protein_coding	10.5907208236643	10.6201920852691	0.0294712616048063
ENSG00000013588	GPRC5A	protein_coding	11.736095196479699	11.889217225753901	0.15312202927421803
ENSG00000013619	MAMLD1	protein_coding	8.52483214101174	8.59702784635911	0.0721957053473634
ENSG00000013725	CD6	protein_coding	8.42364195157251	8.44304109841101	0.0193991468384986
ENSG00000013810	TACC3	protein_coding	12.568181676024599	12.367622887807801	-0.200558788216798
ENSG00000014123	UFL1	protein_coding	11.515531010894302	11.9591865233367	0.44365551244237794
ENSG00000014138	POLA2	protein_coding	11.6657968728688	11.545131484903	-0.12066538796573
ENSG00000014164	ZC3H3	protein_coding	9.938260280757131	9.95807103509861	0.0198107543414761
ENSG00000014216	CAPN1	protein_coding	12.894774569488002	12.874691970172	-0.0200825993159288
ENSG00000014257	ACPP	protein_coding	6.88884735203937	6.77422464971562	-0.11462270232375302
ENSG00000014641	MDH1	protein_coding	12.7028403951601	12.8588050855211	0.155964690361026
ENSG00000014824	SLC30A9	protein_coding	11.968966619990802	12.4429189392383	0.473952319247479
ENSG00000014914	MTMR11	protein_coding	9.16350585633765	8.92217160296876	-0.24133425336889397
ENSG00000014919	COX15	protein_coding	11.351203339444199	11.4589515454674	0.107748206023272
ENSG00000015133	CCDC88C	protein_coding	11.1904417284203	11.4471268724114	0.256685143991119
ENSG00000015153	YAF2	protein_coding	9.81325353378425	10.004917618356801	0.19166408457257397
ENSG00000015171	ZMYND11	protein_coding	10.886959531653499	11.2904836974124	0.40352416575884603
ENSG00000015285	WAS	protein_coding	7.88420758870018	7.754737762731861	-0.12946982596831402
ENSG00000015413	DPEP1	protein_coding	10.879751250873802	10.614902401309301	-0.264848849564487
ENSG00000015475	BID	protein_coding	10.843979794226902	10.757691979035801	-0.0862878151910742
ENSG00000015479	MATR3	protein_coding	9.39498483675735	9.50601394543774	0.111029108680395
ENSG00000015520	NPC1L1	protein_coding	8.21468832598669	7.65205404965904	-0.562634276327653
ENSG00000015532	XYLT2	protein_coding	10.1379060140091	9.9283416531833	-0.209564360825832
ENSG00000015568	RGPD5	protein_coding	7.495931994401441	7.41169865754453	-0.0842333368569097
ENSG00000015592	STMN4	protein_coding	6.6326548733360395	6.6326548733360395	0.0
ENSG00000015676	NUDCD3	protein_coding	12.1824345058864	12.1305878670262	-0.0518466388602032
ENSG00000016082	ISL1	protein_coding	7.2729707216343	7.42386303065076	0.15089230901646697
ENSG00000016391	CHDH	protein_coding	11.7788341151387	11.8638839603285	0.0850498451898041
ENSG00000016402	IL20RA	protein_coding	11.2672551823596	11.2899319577458	0.0226767753861221
ENSG00000016490	CLCA1	protein_coding	6.6326548733360395	6.6326548733360395	0.0
ENSG00000016602	CLCA4	protein_coding	6.6326548733360395	6.6326548733360395	0.0
ENSG00000016864	GLT8D1	protein_coding	10.8676563802864	10.9890150262701	0.121358645983651
ENSG00000017260	ATP2C1	protein_coding	11.9346697042615	12.2427675372154	0.308097832953953
ENSG00000017427	IGF1	protein_coding	7.365293134623151	7.319962440132151	-0.0453306944909952
ENSG00000017483	SLC38A5	protein_coding	12.768544335658	12.7056995557901	-0.0628447798679037
ENSG00000017797	RALBP1	protein_coding	11.9097743614447	11.971957224906099	0.0621828634613504
ENSG00000018189	RUFY3	protein_coding	10.186980355542001	10.3032857085164	0.11630535297436001
ENSG00000018236	CNTN1	protein_coding	8.67063966952775	8.85520977492107	0.184570105393322
ENSG00000018280	SLC11A1	protein_coding	7.23884738673998	7.27631766792875	0.0374702811887628
ENSG00000018408	WWTR1	protein_coding	9.55898063678587	9.72889126143953	0.16991062465366003
ENSG00000018510	AGPS	protein_coding	12.073883667634801	12.4750271227484	0.401143455113568
ENSG00000018607	ZNF806	unprocessed_pseudogene	6.6326548733360395	6.6326548733360395	0.0
ENSG00000018610	CXorf56	protein_coding	11.399540676002701	11.426196972060099	0.0266562960574479
ENSG00000018625	ATP1A2	protein_coding	6.78069713246585	6.77422464971562	-0.00647248275023582
ENSG00000018699	TTC27	protein_coding	11.1643364319187	11.3053012175405	0.14096478562182702
ENSG00000018869	ZNF582	protein_coding	6.78069713246585	6.6326548733360395	-0.148042259129813
ENSG00000019102	VSIG2	protein_coding	6.78069713246585	6.6326548733360395	-0.148042259129813
ENSG00000019144	PHLDB1	protein_coding	11.478955593174	11.545593569605401	0.0666379764313518
ENSG00000019169	MARCO	protein_coding	6.6326548733360395	6.6326548733360395	0.0
ENSG00000019186	CYP24A1	protein_coding	8.19159298623129	8.32056771498631	0.128974728755027
ENSG00000019485	PRDM11	protein_coding	10.2888451638494	10.3540057747639	0.0651606109145089
ENSG00000019505	SYT13	protein_coding	10.2482206007691	10.2855991173585	0.0373785165893832
ENSG00000019549	SNAI2	protein_coding	8.24848741144521	8.310978665543459	0.0624912540982443
ENSG00000019582	CD74	protein_coding	7.75162893943751	7.85460473026219	0.102975790824671
ENSG00000019991	HGF	protein_coding	6.6326548733360395	6.8776647699134195	0.24500989657738298
ENSG00000019995	ZRANB1	protein_coding	10.428617078148099	10.756092213667701	0.327475135519578
ENSG00000020129	NCDN	protein_coding	10.786879738639099	10.756092213667701	-0.0307875249714211
ENSG00000020181	ADGRA2	protein_coding	8.85382221898786	8.99437623084366	0.140554011855802
ENSG00000020219	CCT8L1P	processed_pseudogene	6.78069713246585	6.6326548733360395	-0.148042259129813
ENSG00000020256	ZFP64	protein_coding	10.1338517266263	10.3358678247565	0.20201609813020496
ENSG00000020426	MNAT1	protein_coding	11.0690422885218	11.3672801682862	0.298237879764411
ENSG00000020577	SAMD4A	protein_coding	8.04876451308951	8.13461574512848	0.0858512320389728
ENSG00000020633	RUNX3	protein_coding	11.5077712865065	11.5977677990998	0.0899965125932987
ENSG00000020922	MRE11	protein_coding	12.169713972209001	12.4574684393611	0.287754467152096
ENSG00000021300	PLEKHB1	protein_coding	13.1035888522255	13.030402562154	-0.0731862900714706
ENSG00000021355	SERPINB1	protein_coding	11.841889354159301	12.076008107518001	0.23411875335869503
ENSG00000021461	CYP3A43	protein_coding	6.8419265920943895	6.6326548733360395	-0.209271718758352
ENSG00000021488	SLC7A9	protein_coding	6.99449286481145	7.05601395828277	0.0615210934713186
ENSG00000021574	SPAST	protein_coding	10.135204441950801	10.631586440258	0.496381998307198
ENSG00000021645	NRXN3	protein_coding	8.30273155374732	8.29644807911266	-0.00628347463466739
ENSG00000021762	OSBPL5	protein_coding	9.54876634470252	9.4016506464917	-0.147115698210817
ENSG00000021776	AQR	protein_coding	11.960658010125101	12.3492263212142	0.388568311089108
ENSG00000021826	CPS1	protein_coding	7.163660621419179	7.319962440132151	0.156301818712972
ENSG00000021852	C8B	protein_coding	6.6326548733360395	6.6326548733360395	0.0
ENSG00000022267	FHL1	protein_coding	8.946221616737779	9.19026277675345	0.24404116001566398
ENSG00000022277	RTFDC1	protein_coding	12.436890309981699	12.417666206368	-0.0192241036137499
ENSG00000022355	GABRA1	protein_coding	6.78069713246585	6.77422464971562	-0.00647248275023582
ENSG00000022556	NLRP2	protein_coding	6.88884735203937	6.832784607201621	-0.0560627448377486
ENSG00000022567	SLC45A4	protein_coding	9.388095527636052	9.44474782445523	0.0566522968191787
ENSG00000022840	RNF10	protein_coding	12.335121880900099	12.439444854807197	0.10432297390709198
ENSG00000022976	ZNF839	protein_coding	9.75785365152258	9.60308440435686	-0.154769247165721
ENSG00000023041	ZDHHC6	protein_coding	11.3905650959949	11.4769930000437	0.0864279040488825
ENSG00000023171	GRAMD1B	protein_coding	10.1079022425205	10.199632767128199	0.0917305246077351
ENSG00000023191	RNH1	protein_coding	12.1723324805958	11.8979254065836	-0.274407074012275
ENSG00000023228	NDUFS1	protein_coding	12.5096048386094	12.859919169790098	0.350314331180702
ENSG00000023287	RB1CC1	protein_coding	11.8119670759583	12.5135333890201	0.701566313061745
ENSG00000023318	ERP44	protein_coding	11.5237621993824	11.7760700122788	0.252307812896358
ENSG00000023330	ALAS1	protein_coding	11.039176369463199	11.1102987961727	0.0711224267095023
ENSG00000023445	BIRC3	protein_coding	9.612881129017689	9.798038030231199	0.18515690121350104
ENSG00000023516	AKAP11	protein_coding	10.944893625776501	11.3911371728951	0.446243547118589
ENSG00000023572	GLRX2	protein_coding	9.22190278296668	9.45079648518326	0.228893702216578
ENSG00000023608	SNAPC1	protein_coding	9.76489916607375	9.989930392757321	0.225031226683573
ENSG00000023697	DERA	protein_coding	11.1682825795197	11.327513976535199	0.159231397015564
ENSG00000023734	STRAP	protein_coding	13.2782346336606	13.545745203998301	0.267510570337645
ENSG00000023839	ABCC2	protein_coding	10.5025929845961	10.5133410581682	0.010748073572147
ENSG00000023892	DEF6	protein_coding	10.3839096873286	10.2055282645344	-0.17838142279421
ENSG00000023902	PLEKHO1	protein_coding	9.777144480465351	9.612071649158109	-0.165072831307235
ENSG00000023909	GCLM	protein_coding	9.60108184381891	9.88917534775717	0.288093503938255
ENSG00000024048	UBR2	protein_coding	11.427233839214	11.779215994000301	0.351982154786294
ENSG00000024422	EHD2	protein_coding	7.9943919627677	7.77872025836888	-0.21567170439882896
ENSG00000024526	DEPDC1	protein_coding	11.061280082639598	11.583888554891601	0.522608472252022
ENSG00000024862	CCDC28A	protein_coding	9.92734258137029	10.1746012724727	0.247258691102379
ENSG00000025039	RRAGD	protein_coding	9.750772635626769	9.96784353070801	0.217070895081244
ENSG00000025156	HSF2	protein_coding	10.704004051598	11.0179776258477	0.313973574249781
ENSG00000025293	PHF20	protein_coding	11.781838911458301	11.8800898835925	0.0982509721342044
ENSG00000025423	HSD17B6	protein_coding	7.5424343749975	7.65205404965904	0.10961967466154499
ENSG00000025434	NR1H3	protein_coding	10.1791365614366	10.0210884171388	-0.15804814429776
ENSG00000025708	TYMP	protein_coding	7.57562407839618	7.37389246956125	-0.201731608834924
ENSG00000025770	NCAPH2	protein_coding	11.197538343582199	11.1015178749626	-0.0960204686196011
ENSG00000025772	TOMM34	protein_coding	12.377149196724401	12.241057940541301	-0.13609125618304502
ENSG00000025796	SEC63	protein_coding	12.1624884486639	12.5135333890201	0.35104494035614303
ENSG00000025800	KPNA6	protein_coding	12.1183576972077	12.306818914186099	0.18846121697840304
ENSG00000026025	VIM	protein_coding	15.444623928852902	15.388247768927698	-0.0563761599252413
ENSG00000026036	RTEL1-TNFRSF6B	protein_coding	8.601913962936571	8.51429175442392	-0.0876222085126521
ENSG00000026103	FAS	protein_coding	7.944423877084991	8.02877757628107	0.0843536991960772
ENSG00000026297	RNASET2	protein_coding	10.5699404872847	10.3240073453423	-0.24593314194247498
ENSG00000026508	CD44	protein_coding	9.935149534629689	9.897973331636859	-0.0371762029928391
ENSG00000026559	KCNG1	protein_coding	7.57562407839618	7.39932258554685	-0.176301492849327
ENSG00000026652	AGPAT4	protein_coding	7.60753435443242	7.62442653342663	0.0168921789942083
ENSG00000026751	SLAMF7	protein_coding	6.78069713246585	6.6326548733360395	-0.148042259129813
ENSG00000026950	BTN3A1	protein_coding	10.0487987963411	9.91396194892085	-0.13483684742021
ENSG00000027001	MIPEP	protein_coding	10.673733948734801	10.853545136492901	0.17981118775813895
ENSG00000027075	PRKCH	protein_coding	7.289327072415709	7.245375471715981	-0.0439516006997271
ENSG00000027644	INSRR	protein_coding	6.6326548733360395	6.6326548733360395	0.0
ENSG00000027697	IFNGR1	protein_coding	10.6275729494575	10.9221652760551	0.294592326597661
ENSG00000027847	B4GALT7	protein_coding	9.92890742616073	9.85493223137887	-0.0739751947818537
ENSG00000027869	SH2D2A	protein_coding	8.42842666745671	8.22096969726813	-0.20745697018857898
ENSG00000028116	VRK2	protein_coding	11.030527933418501	11.452065632646999	0.42153769922846795
ENSG00000028137	TNFRSF1B	protein_coding	12.0430954156399	11.9975016439282	-0.0455937717117134
ENSG00000028203	VEZT	protein_coding	11.4592407126984	11.7239605775158	0.26471986481740306
ENSG00000028277	POU2F2	protein_coding	9.12220101670086	9.03043474579389	-0.0917662709069731
ENSG00000028310	BRD9	protein_coding	12.417710174701	12.1715546719959	-0.246155502705024
ENSG00000028528	SNX1	protein_coding	12.3177844246566	12.390935832637801	0.0731514079812019
ENSG00000028839	TBPL1	protein_coding	10.4472017985184	10.7806901415713	0.333488343052867
ENSG00000029153	ARNTL2	protein_coding	11.619991391288	11.986998130608999	0.367006739320983
ENSG00000029363	BCLAF1	protein_coding	13.538506502376801	14.0239001601368	0.485393657760087
ENSG00000029364	SLC39A9	protein_coding	11.655066832332	12.031530963498199	0.37646413116615707
ENSG00000029534	ANK1	protein_coding	7.891931644283759	8.00379447067379	0.11186282639003099
ENSG00000029559	IBSP	protein_coding	6.6326548733360395	6.77422464971562	0.141569776379577
ENSG00000029639	TFB1M	protein_coding	10.8973079737288	11.0716402925851	0.17433231885628903
ENSG00000029725	RABEP1	protein_coding	12.5716564528705	12.798685696864	0.227029243993591
ENSG00000029993	HMGB3	protein_coding	12.659880743338	12.767956051144399	0.10807530780643901
ENSG00000030066	NUP160	protein_coding	12.867169127317	13.2506672926553	0.383498165338329
ENSG00000030110	BAK1	protein_coding	10.040150719722499	9.98168816484668	-0.05846255487584
ENSG00000030304	MUSK	protein_coding	6.6326548733360395	6.6326548733360395	0.0
ENSG00000030419	IKZF2	protein_coding	7.617908717925191	7.824955197822661	0.20704647989746802
ENSG00000030582	GRN	protein_coding	12.163146813255699	12.003229295283198	-0.159917517972477
ENSG00000031003	FAM13B	protein_coding	10.7460409004309	11.1540228215295	0.40798192109861403
ENSG00000031081	ARHGAP31	protein_coding	7.07523898147346	7.19558332781358	0.120344346340122
ENSG00000031691	CENPQ	protein_coding	9.15534486180804	9.48261776819831	0.32727290639027
ENSG00000031698	SARS	protein_coding	13.4192001275461	13.479404183596802	0.0602040560506367
ENSG00000031823	RANBP3	protein_coding	11.8207587953208	11.718644420670302	-0.10211437465052602
ENSG00000032219	ARID4A	protein_coding	11.131697460090802	11.2915865421452	0.159889082054429
ENSG00000032389	TSSC1	protein_coding	10.9684850750038	11.072282498443599	0.103797423439888
ENSG00000032444	PNPLA6	protein_coding	11.1741815613941	11.130170234607998	-0.0440113267860944
ENSG00000032742	IFT88	protein_coding	10.277880159430001	10.5599838976288	0.282103738198844
ENSG00000033011	ALG1	protein_coding	11.1092908181638	11.0371858556229	-0.0721049625409034
ENSG00000033030	ZCCHC8	protein_coding	10.8805539616878	11.1109239562313	0.230369994543517
ENSG00000033050	ABCF2	protein_coding	12.338622769651899	12.4606546171879	0.122031847535977
ENSG00000033100	CHPF2	protein_coding	10.9341109940012	10.852797200488201	-0.0813137935130221
ENSG00000033122	LRRC7	protein_coding	6.6326548733360395	6.832784607201621	0.200129733865581
ENSG00000033170	FUT8	protein_coding	11.3059675836146	11.4687317587042	0.162764175089604
ENSG00000033178	UBA6	protein_coding	11.892405819054101	12.449842095259699	0.557436276205598
ENSG00000033327	GAB2	protein_coding	10.3793609444075	10.5764097535465	0.19704880913904999
ENSG00000033627	ATP6V0A1	protein_coding	11.318446364015	11.2145971904616	-0.103849173553382
ENSG00000033800	PIAS1	protein_coding	11.0290814507551	11.319427095474	0.290345644718894
ENSG00000033867	SLC4A7	protein_coding	11.213537904872	11.6829728565614	0.46943495168939003
ENSG00000034053	APBA2	protein_coding	8.73211808353487	8.54645703559216	-0.18566104794271598
ENSG00000034152	MAP2K3	protein_coding	11.610363012381	11.598658656276	-0.0117043561049748
ENSG00000034239	EFCAB1	protein_coding	6.6326548733360395	6.6326548733360395	0.0
ENSG00000034510	TMSB10	protein_coding	15.927178006884501	15.556395012333699	-0.370782994550801
ENSG00000034533	ASTE1	protein_coding	9.1277815739301	9.16819946814019	0.0404178942100888
ENSG00000034677	RNF19A	protein_coding	10.040150719722499	10.274432445464699	0.234281725742148
ENSG00000034693	PEX3	protein_coding	10.327162367594301	10.708077297752599	0.38091493015822797
ENSG00000034713	GABARAPL2	protein_coding	11.9794723936938	12.1126232988232	0.133150905129352
ENSG00000034971	MYOC	protein_coding	6.6326548733360395	6.6326548733360395	0.0
ENSG00000035115	SH3YL1	protein_coding	9.81155490073037	9.96505827180332	0.153503371072954
ENSG00000035141	FAM136A	protein_coding	12.744777062669801	12.8257364071375	0.0809593444676562
ENSG00000035403	VCL	protein_coding	13.519359090071001	13.6436426951612	0.12428360509013099
ENSG00000035499	DEPDC1B	protein_coding	11.153096482636599	11.3875321808226	0.23443569818600302
ENSG00000035664	DAPK2	protein_coding	7.65820161643654	7.68759052461735	0.0293889081808096
ENSG00000035681	NSMAF	protein_coding	11.1323710251647	11.3993433931201	0.266972367955455
ENSG00000035687	ADSS	protein_coding	11.6695103978725	12.021605485554302	0.352095087681803
ENSG00000035720	STAP1	protein_coding	6.6326548733360395	6.6326548733360395	0.0
ENSG00000035862	TIMP2	protein_coding	12.4336203554775	12.5278582356423	0.0942378801648776
ENSG00000035928	RFC1	protein_coding	12.351675902297599	12.653112741531599	0.301436839234013
ENSG00000036054	TBC1D23	protein_coding	10.693070614684801	11.099629247008801	0.406558632324039
ENSG00000036257	CUL3	protein_coding	11.757187028946099	12.164656919464099	0.40746989051797294
ENSG00000036448	MYOM2	protein_coding	6.6326548733360395	6.6326548733360395	0.0
ENSG00000036473	OTC	protein_coding	6.6326548733360395	6.77422464971562	0.141569776379577
ENSG00000036530	CYP46A1	protein_coding	7.02331511033729	6.8776647699134195	-0.145650340423862
ENSG00000036549	ZZZ3	protein_coding	11.546663209725802	11.948748160039699	0.40208495031390795
ENSG00000036565	SLC18A1	protein_coding	6.8419265920943895	6.832784607201621	-0.00914198489277052
ENSG00000036672	USP2	protein_coding	7.420413800388781	7.3867243226713	-0.033689477717477
ENSG00000036828	CASR	protein_coding	6.6326548733360395	6.6326548733360395	0.0
ENSG00000037042	TUBG2	protein_coding	9.685383042823581	9.44070066269648	-0.24468238012710103
ENSG00000037241	RPL26L1	protein_coding	10.9887212664505	11.0012100667648	0.0124888003142978
ENSG00000037280	FLT4	protein_coding	7.14304750544601	7.05601395828277	-0.0870335471632373
ENSG00000037474	NSUN2	protein_coding	13.0394396697153	13.139928551222301	0.100488881507076
ENSG00000037637	FBXO42	protein_coding	10.392963900909301	10.480731707886301	0.0877678069770003
ENSG00000037749	MFAP3	protein_coding	9.677925700635178	10.2495531526497	0.5716274520145389
ENSG00000037757	MRI1	protein_coding	11.815322632407401	11.8137593213619	-0.00156331104550667
ENSG00000037897	METTL1	protein_coding	10.3598653339906	10.1649483290392	-0.19491700495140502
ENSG00000037965	HOXC8	protein_coding	8.93662425215819	8.79123010330144	-0.145394148856754
ENSG00000038002	AGA	protein_coding	9.50714286540919	9.893581193851992	0.38643832844279297
ENSG00000038210	PI4K2B	protein_coding	9.312384532248961	9.61922004740999	0.306835515161033
ENSG00000038219	BOD1L1	protein_coding	12.505198500421901	12.7756508748517	0.270452374429754
ENSG00000038274	MAT2B	protein_coding	11.3563989700988	11.550206276860399	0.19380730676159502
ENSG00000038295	TLL1	protein_coding	6.6326548733360395	6.6326548733360395	0.0
ENSG00000038358	EDC4	protein_coding	12.348785402732101	12.2823702240185	-0.0664151787136031
ENSG00000038382	TRIO	protein_coding	12.773078688686303	13.0523336858462	0.27925499715992796
ENSG00000038427	VCAN	protein_coding	6.9283514607649	6.832784607201621	-0.0955668535632812
ENSG00000038532	CLEC16A	protein_coding	10.4826019880906	10.5935459514011	0.110943963310449
ENSG00000038945	MSR1	protein_coding	6.78069713246585	6.6326548733360395	-0.148042259129813
ENSG00000039068	CDH1	protein_coding	10.828252906149302	10.9299849720322	0.10173206588295801
ENSG00000039123	SKIV2L2	protein_coding	12.6661630864224	13.0668785360989	0.40071544967656103
ENSG00000039139	DNAH5	protein_coding	8.29741828257275	8.46866054560597	0.171242263033214
ENSG00000039319	ZFYVE16	protein_coding	11.0767627777564	11.603548541912101	0.526785764155735
ENSG00000039523	FAM65A	protein_coding	10.2255632626409	10.0903816086271	-0.135181654013772
ENSG00000039537	C6	protein_coding	6.6326548733360395	6.6326548733360395	0.0
ENSG00000039560	RAI14	protein_coding	11.342502035388101	11.6137194955136	0.2712174601255
ENSG00000039600	SOX30	protein_coding	7.305259422397059	7.26104893886868	-0.0442104835283805
ENSG00000039650	PNKP	protein_coding	11.004265684379302	10.7688406177498	-0.23542506662951898
ENSG00000039987	BEST2	protein_coding	6.963109814187701	6.832784607201621	-0.13032520698608
ENSG00000040199	PHLPP2	protein_coding	10.3713655804135	10.5085919774397	0.137226397026197
ENSG00000040275	SPDL1	protein_coding	11.341920072772998	11.6334137580321	0.291493685259116
ENSG00000040341	STAU2	protein_coding	10.7238345006426	11.0914163831177	0.36758188247509493
ENSG00000040487	PQLC2	protein_coding	9.11659736414648	9.070871864169579	-0.0457254999768946
ENSG00000040531	CTNS	protein_coding	9.6167921799943	9.5922227998057	-0.0245693801885949
ENSG00000040608	RTN4R	protein_coding	9.17431149796201	9.14325717933432	-0.031054318627687
ENSG00000040633	PHF23	protein_coding	11.446847983213301	11.497202108356301	0.0503541251429596
ENSG00000040731	CDH10	protein_coding	6.6326548733360395	6.6326548733360395	0.0
ENSG00000040933	INPP4A	protein_coding	10.091265286077501	10.3369411735285	0.245675887450965
ENSG00000041353	RAB27B	protein_coding	6.6326548733360395	6.77422464971562	0.141569776379577
ENSG00000041357	PSMA4	protein_coding	13.188470977283401	13.3590327670321	0.17056178974870997
ENSG00000041515	MYO16	protein_coding	7.02331511033729	7.006318281507981	-0.0169968288293072
ENSG00000041802	LSG1	protein_coding	12.077730010313301	12.2099333238799	0.132203313566537
ENSG00000041880	PARP3	protein_coding	10.144637551126198	10.0291051130324	-0.115532438093769
ENSG00000041982	TNC	protein_coding	13.442563424931901	13.3854462632045	-0.0571171617273993
ENSG00000041988	THAP3	protein_coding	10.0459219626877	9.835203143989212	-0.21071881869846198
ENSG00000042062	FAM65C	protein_coding	7.446448933162169	7.36081460524483	-0.0856343279173446
ENSG00000042088	TDP1	protein_coding	10.7635615467609	10.856532986735198	0.0929714399742814
ENSG00000042286	AIFM2	protein_coding	11.329644152309301	11.316179569261198	-0.0134645830480942
ENSG00000042304	C2orf83	protein_coding	6.6326548733360395	6.6326548733360395	0.0
ENSG00000042317	SPATA7	protein_coding	9.27290628708812	9.414101733277061	0.141195446188934
ENSG00000042429	MED17	protein_coding	11.347149279825699	11.674126466146	0.32697718632031897
ENSG00000042445	RETSAT	protein_coding	10.716655146668499	10.775172551087302	0.0585174044187848
ENSG00000042493	CAPG	protein_coding	11.347149279825699	11.009282932649802	-0.33786634717589503
ENSG00000042753	AP2S1	protein_coding	11.679213081655801	11.4256949117986	-0.253518169857269
ENSG00000042781	USH2A	protein_coding	6.8419265920943895	6.8776647699134195	0.0357381778190309
ENSG00000042813	ZPBP	protein_coding	6.6326548733360395	6.8776647699134195	0.24500989657738298
ENSG00000042832	TG	protein_coding	6.8419265920943895	6.6326548733360395	-0.209271718758352
ENSG00000042980	ADAM28	protein_coding	6.6326548733360395	6.77422464971562	0.141569776379577
ENSG00000043039	BARX2	protein_coding	7.628158865177441	7.5763012981352995	-0.0518575670421395
ENSG00000043093	DCUN1D1	protein_coding	10.3188680624869	10.9006196987694	0.5817516362824809
ENSG00000043143	JADE2	protein_coding	10.990208958523601	11.187594886291802	0.19738592776819397
ENSG00000043355	ZIC2	protein_coding	7.72458929972017	7.65205404965904	-0.0725352500611267
ENSG00000043462	LCP2	protein_coding	6.6326548733360395	6.832784607201621	0.200129733865581
ENSG00000043514	TRIT1	protein_coding	11.539577415073198	11.6053225725887	0.0657451575154706
ENSG00000043591	ADRB1	protein_coding	6.6326548733360395	7.031959584410031	0.39930471107399
ENSG00000044012	GUCA2B	protein_coding	6.6326548733360395	6.6326548733360395	0.0
ENSG00000044090	CUL7	protein_coding	10.597581067972099	10.4690425217749	-0.128538546197213
ENSG00000044115	CTNNA1	protein_coding	13.979139314589801	14.061100225111598	0.0819609105217705
ENSG00000044446	PHKA2	protein_coding	11.845996501665	11.801434409563301	-0.0445620921016872
ENSG00000044459	CNTLN	protein_coding	7.40703495145592	7.61501754481738	0.20798259336146
ENSG00000044524	EPHA3	protein_coding	7.55364830916098	7.58614904467634	0.0325007355153684
ENSG00000044574	HSPA5	protein_coding	14.424048359165699	14.3877591741243	-0.0362891850413423
ENSG00000046604	DSG2	protein_coding	12.0608701101338	12.5482760260849	0.487405915951115
ENSG00000046647	GEMIN8	protein_coding	11.135062132852099	11.1159154691379	-0.0191466637141708
ENSG00000046651	OFD1	protein_coding	12.0605167562532	12.0807955280926	0.0202787718394291
ENSG00000046653	GPM6B	protein_coding	7.47159557860667	7.73012710298015	0.25853152437348703
ENSG00000046774	MAGEC2	protein_coding	7.677674753749519	7.67883841302019	0.00116365927066742
ENSG00000046889	PREX2	protein_coding	6.78069713246585	6.6326548733360395	-0.148042259129813
ENSG00000047056	WDR37	protein_coding	9.74543835423508	9.8321432353013	0.0867048810662165
ENSG00000047188	YTHDC2	protein_coding	11.2855314392419	11.618558582611001	0.33302714336914396
ENSG00000047230	CTPS2	protein_coding	12.4265099088873	12.6334848596845	0.206974950797232
ENSG00000047249	ATP6V1H	protein_coding	10.208972330131699	10.413191302335699	0.20421897220406598
ENSG00000047315	POLR2B	protein_coding	13.0057121162252	13.3545611545933	0.34884903836813
ENSG00000047346	FAM214A	protein_coding	9.21930195719882	9.54978519037013	0.33048323317131395
ENSG00000047365	ARAP2	protein_coding	9.6167921799943	10.1697829948276	0.552990814833311
ENSG00000047410	TPR	protein_coding	13.5454640238162	13.793898312043199	0.24843428822706098
ENSG00000047457	CP	protein_coding	7.59703170298146	7.64294199355988	0.0459102905784166
ENSG00000047578	KIAA0556	protein_coding	10.751319620634902	10.9085573534866	0.157237732851716
ENSG00000047579	DTNBP1	protein_coding	9.731113754926339	9.72889126143953	-0.00222249348680847
ENSG00000047597	XK	protein_coding	8.69016906413594	8.92513628245514	0.234967218319206
ENSG00000047617	ANO2	protein_coding	6.963109814187701	7.05601395828277	0.0929041440950691
ENSG00000047621	C12orf4	protein_coding	10.575908590716699	10.716329501514599	0.140420910797951
ENSG00000047634	SCML1	protein_coding	11.4921251964223	11.7017483721366	0.20962317571427
ENSG00000047644	WWC3	protein_coding	11.119518987716	11.5048267872586	0.385307799542623
ENSG00000047648	ARHGAP6	protein_coding	6.6326548733360395	6.6326548733360395	0.0
ENSG00000047662	FAM184B	protein_coding	6.78069713246585	6.832784607201621	0.0520874747357682
ENSG00000047849	MAP4	protein_coding	13.059728198609	13.1267226500877	0.0669944514786831
ENSG00000047932	GOPC	protein_coding	11.4936974813646	11.9233831653144	0.42968568394982204
ENSG00000047936	ROS1	protein_coding	6.6326548733360395	6.77422464971562	0.141569776379577
ENSG00000048028	USP28	protein_coding	11.583055876237399	11.8848433173977	0.301787441160268
ENSG00000048052	HDAC9	protein_coding	8.5204076034634	8.91920028430556	0.39879268084216707
ENSG00000048140	TSPAN17	protein_coding	10.4428506325676	10.480731707886301	0.037881075318709996
ENSG00000048162	NOP16	protein_coding	11.8123869482309	11.7005042580566	-0.11188269017426598
ENSG00000048342	CC2D2A	protein_coding	10.067357260623801	10.3875344428344	0.320177182210656
ENSG00000048392	RRM2B	protein_coding	9.77888513800738	10.365620355866	0.5867352178585871
ENSG00000048405	ZNF800	protein_coding	9.96442886870382	10.483639122929699	0.519210254225907
ENSG00000048462	TNFRSF17	protein_coding	6.6326548733360395	6.6326548733360395	0.0
ENSG00000048471	SNX29	protein_coding	10.386178632378801	10.4070755873693	0.0208969549904285
ENSG00000048540	LMO3	protein_coding	6.6326548733360395	6.77422464971562	0.141569776379577
ENSG00000048544	MRPS10	protein_coding	11.287950818347001	11.5933052259515	0.305354407604511
ENSG00000048545	GUCA1A	protein_coding	6.6326548733360395	6.6326548733360395	0.0
ENSG00000048649	RSF1	protein_coding	12.7344066733914	12.8761609614503	0.141754288058868
ENSG00000048707	VPS13D	protein_coding	11.2090759470782	11.6044358304876	0.395359883409391
ENSG00000048740	CELF2	protein_coding	7.60753435443242	7.79437934647697	0.18684499204455
ENSG00000048828	FAM120A	protein_coding	12.7427970078696	13.065430633798801	0.32263362592928996
ENSG00000048991	R3HDM1	protein_coding	11.484765070418401	11.8422392142368	0.357474143818481
ENSG00000049089	COL9A2	protein_coding	8.51151111132569	8.33480790727679	-0.17670320404889497
ENSG00000049130	KITLG	protein_coding	8.739600913130111	8.99998727317481	0.26038636004469895
ENSG00000049167	ERCC8	protein_coding	9.50079049673322	9.844343203822499	0.343552707089279
ENSG00000049192	ADAMTS6	protein_coding	7.66799157047365	7.746606090546219	0.0786145200725681
ENSG00000049239	H6PD	protein_coding	11.849273809625302	11.9403426788009	0.091068869175654
ENSG00000049245	VAMP3	protein_coding	11.0167271691745	11.225603984663	0.208876815488518
ENSG00000049246	PER3	protein_coding	8.93340967108669	9.133150472335288	0.19974080124860197
ENSG00000049247	UTS2	protein_coding	6.78069713246585	6.77422464971562	-0.00647248275023582
ENSG00000049249	TNFRSF9	protein_coding	7.02331511033729	7.140668101756639	0.11735299141935
ENSG00000049283	EPN3	protein_coding	6.963109814187701	6.6326548733360395	-0.330454940851661
ENSG00000049323	LTBP1	protein_coding	7.32079732557633	7.447594687848901	0.12679736227257402
ENSG00000049449	RCN1	protein_coding	13.405638057612801	13.5339290789916	0.128291021378791
ENSG00000049540	ELN	protein_coding	7.5424343749975	7.319962440132151	-0.222471934865343
ENSG00000049541	RFC2	protein_coding	11.6569386791061	11.5915163164635	-0.0654223626425807
ENSG00000049618	ARID1B	protein_coding	12.2809555586497	12.5938554377019	0.31289987905212296
ENSG00000049656	CLPTM1L	protein_coding	12.9255513567197	12.9034310710322	-0.0221202856875653
ENSG00000049759	NEDD4L	protein_coding	11.9230535522435	12.1825822548088	0.259528702565239
ENSG00000049768	FOXP3	protein_coding	7.769231002329401	7.50381677224197	-0.265414230087424
ENSG00000049769	PPP1R3F	protein_coding	8.904122607401028	8.96883088284595	0.0647082754449197
ENSG00000049860	HEXB	protein_coding	10.9669746897874	11.133865730339698	0.16689104055233098
ENSG00000049883	PTCD2	protein_coding	10.3850446108427	10.618431028619302	0.23338641777665697
ENSG00000050030	KIAA2022	protein_coding	6.78069713246585	6.77422464971562	-0.00647248275023582
ENSG00000050130	JKAMP	protein_coding	10.5346213009505	10.6677911647971	0.133169863846636
ENSG00000050165	DKK3	protein_coding	7.45912814079003	7.481824459914429	0.0226963191244014
ENSG00000050327	ARHGEF5	protein_coding	10.6894075113382	10.784618315864	0.0952108045258182
ENSG00000050344	NFE2L3	protein_coding	11.6132582927629	11.7705479560256	0.157289663262723
ENSG00000050393	MCUR1	protein_coding	11.116117680875302	11.390108096543901	0.273990415668536
ENSG00000050405	LIMA1	protein_coding	11.044197345755501	11.4039389064412	0.35974156068569707
ENSG00000050426	LETMD1	protein_coding	12.7403732429936	12.684894381768501	-0.055478861225156
ENSG00000050438	SLC4A8	protein_coding	8.53363442670728	8.56614856156471	0.0325141348574309
ENSG00000050555	LAMC3	protein_coding	7.844670537313781	7.62442653342663	-0.220244003887149
ENSG00000050628	PTGER3	protein_coding	6.6326548733360395	6.77422464971562	0.141569776379577
ENSG00000050730	TNIP3	protein_coding	6.6326548733360395	6.6326548733360395	0.0
ENSG00000050748	MAPK9	protein_coding	10.803911186216302	11.0548413649326	0.250930178716315
ENSG00000050767	COL23A1	protein_coding	6.6326548733360395	6.6326548733360395	0.0
ENSG00000050820	BCAR1	protein_coding	12.846215117016499	12.7785995241384	-0.0676155928781377
ENSG00000051009	FAM160A2	protein_coding	11.5677136985096	11.4491044109006	-0.11860928760896199
ENSG00000051108	HERPUD1	protein_coding	11.4414263728024	11.5879318152374	0.14650544243497002
ENSG00000051128	HOMER3	protein_coding	10.165966627143199	9.99676244231627	-0.16920418482689
ENSG00000051180	RAD51	protein_coding	10.1540084392865	9.95386206326197	-0.200146376024541
ENSG00000051341	POLQ	protein_coding	10.725623732183198	10.8802143664659	0.154590634282682
ENSG00000051382	PIK3CB	protein_coding	10.7521975201181	11.1804665889734	0.428269068855299
ENSG00000051523	CYBA	protein_coding	12.3121564965363	11.796785243969	-0.515371252567348
ENSG00000051596	THOC3	protein_coding	10.572927651388401	10.400933556147198	-0.17199409524121198
ENSG00000051620	HEBP2	protein_coding	11.6564709454805	11.8815541497383	0.225083204257713
ENSG00000051825	MPHOSPH9	protein_coding	11.4446817895523	11.7100151125894	0.265333323037098
ENSG00000052126	PLEKHA5	protein_coding	10.839857830120001	11.1270833787605	0.287225548640485
ENSG00000052344	PRSS8	protein_coding	7.02331511033729	7.07873832746737	0.0554232171300812
ENSG00000052723	SIKE1	protein_coding	10.6838952305532	11.1071689094452	0.42327367889197903
ENSG00000052749	RRP12	protein_coding	12.223412227843301	12.1819883213448	-0.0414239064985527
ENSG00000052795	FNIP2	protein_coding	9.707519930099641	9.96366358307857	0.25614365297893105
ENSG00000052802	MSMO1	protein_coding	9.6167921799943	9.8773587368721	0.260566556877802
ENSG00000052841	TTC17	protein_coding	12.490849734572599	12.6775410716746	0.186691337101928
ENSG00000052850	ALX4	protein_coding	6.78069713246585	6.77422464971562	-0.00647248275023582
ENSG00000053108	FSTL4	protein_coding	9.468585411793711	9.12296783202416	-0.345617579769549
ENSG00000053254	FOXN3	protein_coding	9.98712347892792	10.3185834239361	0.33145994500821996
ENSG00000053328	METTL24	protein_coding	6.6326548733360395	6.77422464971562	0.141569776379577
ENSG00000053371	AKR7A2	protein_coding	11.418429881616099	11.379258120743598	-0.0391717608725646
ENSG00000053372	MRTO4	protein_coding	12.6199236308562	12.4304728652743	-0.18945076558190302
ENSG00000053438	NNAT	protein_coding	6.8419265920943895	6.8776647699134195	0.0357381778190309
ENSG00000053501	USE1	protein_coding	10.3129138696579	10.1206797365843	-0.19223413307361498
ENSG00000053524	MCF2L2	protein_coding	7.07523898147346	7.07873832746737	0.00349934599391233
ENSG00000053702	NRIP2	protein_coding	6.963109814187701	6.832784607201621	-0.13032520698608
ENSG00000053747	LAMA3	protein_coding	10.987976841980501	11.241672466866401	0.253695624885818
ENSG00000053770	AP5M1	protein_coding	10.7085351355886	11.114669215527801	0.406134079939184
ENSG00000053900	ANAPC4	protein_coding	10.9976243854921	11.2290623805651	0.23143799507299104
ENSG00000053918	KCNQ1	protein_coding	7.43354781539027	7.470586765664259	0.0370389502739865
ENSG00000054116	TRAPPC3	protein_coding	11.1787529794134	11.1618865159057	-0.0168664635077533
ENSG00000054118	THRAP3	protein_coding	13.4318168629901	13.613027981805999	0.18121111881591503
ENSG00000054148	PHPT1	protein_coding	11.114073025553	10.826370653795	-0.287702371758057
ENSG00000054179	ENTPD2	protein_coding	8.20319868802792	7.911388570888281	-0.29181011713964
ENSG00000054219	LY75	protein_coding	8.25953885446484	8.362789154879321	0.10325030041448402
ENSG00000054267	ARID4B	protein_coding	11.7240938802282	11.9396400036341	0.21554612340587
ENSG00000054277	OPN3	protein_coding	8.949405411448051	9.15328914170077	0.20388373025272
ENSG00000054282	SDCCAG8	protein_coding	10.163317933978801	10.2495531526497	0.08623521867087901
ENSG00000054356	PTPRN	protein_coding	7.23884738673998	7.031959584410031	-0.20688780232995202
ENSG00000054392	HHAT	protein_coding	7.45912814079003	7.73840308348747	0.279274942697445
ENSG00000054523	KIF1B	protein_coding	11.8398313809636	12.1784195719114	0.338588190947799
ENSG00000054598	FOXC1	protein_coding	9.59514460330765	9.884755705668859	0.289611102361205
ENSG00000054611	TBC1D22A	protein_coding	11.060572343291	10.997832931594901	-0.062739411696052
ENSG00000054654	SYNE2	protein_coding	11.3071607143835	11.736154252648099	0.42899353826464703
ENSG00000054690	PLEKHH1	protein_coding	10.3400995541042	10.3833861987652	0.0432866446610092
ENSG00000054793	ATP9A	protein_coding	10.661631460797	10.7544906606499	0.0928591998528105
ENSG00000054796	SPO11	protein_coding	6.6326548733360395	6.6326548733360395	0.0
ENSG00000054803	CBLN4	protein_coding	6.6326548733360395	6.6326548733360395	0.0
ENSG00000054938	CHRDL2	protein_coding	6.6326548733360395	6.6326548733360395	0.0
ENSG00000054965	FAM168A	protein_coding	11.8671669346011	12.1023012374616	0.235134302860516
ENSG00000054967	RELT	protein_coding	10.5569235344243	10.477818364782	-0.0791051696422933
ENSG00000054983	GALC	protein_coding	7.742702697152821	7.86188052255688	0.11917782540405901
ENSG00000055044	NOP58	protein_coding	13.5452116101172	13.633690736605802	0.0884791264885862
ENSG00000055070	SZRD1	protein_coding	12.640631504490301	12.619080219211	-0.0215512852793172
ENSG00000055118	KCNH2	protein_coding	9.31481463351151	9.412034323720981	0.0972196902094744
ENSG00000055130	CUL1	protein_coding	12.5299064969733	12.746028836791	0.21612233981763798
ENSG00000055147	FAM114A2	protein_coding	9.939813090278161	10.115674742246199	0.17586165196802198
ENSG00000055163	CYFIP2	protein_coding	11.3290569633108	11.4837609479745	0.154703984663763
ENSG00000055208	TAB2	protein_coding	11.460849316274299	11.950493147076099	0.489643830801729
ENSG00000055211	GINM1	protein_coding	10.3188680624869	10.522792147505198	0.203924085018246
ENSG00000055332	EIF2AK2	protein_coding	11.6644018283277	12.137343863331699	0.472942035003985
ENSG00000055483	USP36	protein_coding	12.554449119729302	12.604087021495198	0.0496379017659727
ENSG00000055609	KMT2C	protein_coding	12.154895562084901	12.557919887332401	0.403024325247491
ENSG00000055732	MCOLN3	protein_coding	8.589390278687441	8.60841573156157	0.0190254528741267
ENSG00000055813	CCDC85A	protein_coding	6.6326548733360395	6.6326548733360395	0.0
ENSG00000055917	PUM2	protein_coding	12.699214359302301	13.110277469265899	0.411063109963532
ENSG00000055950	MRPL43	protein_coding	10.9372000202895	10.8706409035061	-0.0665591167833455
ENSG00000055955	ITIH4	protein_coding	7.23884738673998	6.97873733052	-0.260110056219978
ENSG00000055957	ITIH1	protein_coding	6.78069713246585	6.6326548733360395	-0.148042259129813
ENSG00000056050	HPF1	protein_coding	9.9975910247694	10.360352722277401	0.362761697508045
ENSG00000056097	ZFR	protein_coding	13.079560988773197	13.527166685290599	0.44760569651743504
ENSG00000056277	ZNF280C	protein_coding	10.2102554472295	10.614018883457199	0.4037634362276711
ENSG00000056291	NPFFR2	protein_coding	6.6326548733360395	6.6326548733360395	0.0
ENSG00000056487	PHF21B	protein_coding	6.6326548733360395	6.6326548733360395	0.0
ENSG00000056558	TRAF1	protein_coding	8.45674867364997	8.30131145822579	-0.15543721542417901
ENSG00000056586	RC3H2	protein_coding	11.5796057769843	12.060580607105301	0.48097483012098297
ENSG00000056736	IL17RB	protein_coding	11.383230981413698	11.2766263030141	-0.10660467839956
ENSG00000056972	TRAF3IP2	protein_coding	8.92047296729272	8.91323760073806	-0.007235366554654729
ENSG00000056998	GYG2	protein_coding	7.628158865177441	7.8472753273574805	0.21911646218004302
ENSG00000057019	DCBLD2	protein_coding	14.0105605140388	14.444301631563098	0.43374111752428496
ENSG00000057149	SERPINB3	protein_coding	6.6326548733360395	6.6326548733360395	0.0
ENSG00000057252	SOAT1	protein_coding	10.343607599670099	10.581843390873699	0.23823579120357502
ENSG00000057294	PKP2	protein_coding	11.636687662270601	11.983252597220199	0.34656493494961
ENSG00000057468	MSH4	protein_coding	6.99449286481145	7.031959584410031	0.0374667195985783
ENSG00000057593	F7	protein_coding	7.3507919537044595	7.07873832746737	-0.272053626237092
ENSG00000057608	GDI2	protein_coding	14.079374646224199	14.314085592558902	0.234710946334744
ENSG00000057657	PRDM1	protein_coding	9.13887420267575	9.31342143898375	0.174547236308001
ENSG00000057663	ATG5	protein_coding	10.300930333880599	10.6626747745798	0.361744440699212
ENSG00000057704	TMCC3	protein_coding	6.8419265920943895	7.05601395828277	0.21408736618837804
ENSG00000057757	PITHD1	protein_coding	10.8933366313159	10.9426896480486	0.0493530167326224
ENSG00000057935	MTA3	protein_coding	10.5569235344243	10.621071801697301	0.0641482672730138
ENSG00000058056	USP13	protein_coding	11.0269089915169	11.31238149802	0.285472506503073
ENSG00000058063	ATP11B	protein_coding	11.3581266853391	11.8271200365376	0.46899335119850105
ENSG00000058085	LAMC2	protein_coding	10.8324083097926	10.963617373759199	0.131209063966613
ENSG00000058091	CDK14	protein_coding	7.14304750544601	7.26104893886868	0.11800143342266801
ENSG00000058262	SEC61A1	protein_coding	13.5246180075572	13.5353242456122	0.0107062380549507
ENSG00000058272	PPP1R12A	protein_coding	11.7903896651049	12.0018836593316	0.21149399422670498
ENSG00000058335	RASGRF1	protein_coding	7.958944745262361	7.85460473026219	-0.104340015000179
ENSG00000058404	CAMK2B	protein_coding	7.73369021286893	7.5763012981352995	-0.15738891473363298
ENSG00000058453	CROCC	protein_coding	10.8660359990828	10.6566824549079	-0.20935354417495802
ENSG00000058600	POLR3E	protein_coding	11.8207587953208	11.951539125826	0.130780330505143
ENSG00000058668	ATP2B4	protein_coding	9.0650906548143	9.130611978090132	0.0655213232758278
ENSG00000058673	ZC3H11A	protein_coding	12.934445742133901	13.165082063570301	0.23063632143638899
ENSG00000058729	RIOK2	protein_coding	10.9487250195926	11.268807436863899	0.32008241727126896
ENSG00000058799	YIPF1	protein_coding	10.158005692633902	10.193712730813301	0.0357070381793996
ENSG00000058804	NDC1	protein_coding	12.1156391762098	12.505486843925901	0.3898476677160829
ENSG00000058866	DGKG	protein_coding	9.40411746003088	9.53471605764385	0.13059859761297302
ENSG00000059122	FLYWCH1	protein_coding	10.6597604273245	10.4413899340634	-0.218370493261082
ENSG00000059145	UNKL	protein_coding	9.73470862753796	9.63164243484135	-0.103066192696614
ENSG00000059377	TBXAS1	protein_coding	8.81918831345034	8.57393958002682	-0.24524873342352302
ENSG00000059378	PARP12	protein_coding	9.88119107188838	10.0736959706578	0.192504898769442
ENSG00000059573	ALDH18A1	protein_coding	12.8784351172571	12.98159549299	0.1031603757329
ENSG00000059588	TARBP1	protein_coding	11.7536931031166	12.072807635749099	0.31911453263253997
ENSG00000059691	GATB	protein_coding	10.9571182610146	10.9842443973675	0.0271261363528907
ENSG00000059728	MXD1	protein_coding	10.4197869170702	10.757691979035801	0.33790506196561404
ENSG00000059758	CDK17	protein_coding	10.5679455733734	10.9601505382067	0.392204964833351
ENSG00000059769	DNAJC25	protein_coding	9.17968228884556	9.284222297638062	0.104540008792501
ENSG00000059804	SLC2A3	protein_coding	14.7661504737729	14.814611022283199	0.0484605485102989
ENSG00000059915	PSD	protein_coding	8.538012421063259	8.14020973608999	-0.39780268497326793
ENSG00000060069	CTDP1	protein_coding	9.86982127575989	9.93120011552713	0.0613788397672401
ENSG00000060138	YBX3	protein_coding	14.0037798112323	14.017175959184401	0.0133961479521503
ENSG00000060140	STYK1	protein_coding	7.72458929972017	7.824955197822661	0.10036589810249401
ENSG00000060237	WNK1	protein_coding	13.8297451102987	14.2146248418816	0.384879731582899
ENSG00000060303	RPS17P5	processed_pseudogene	7.40703495145592	7.36081460524483	-0.0462203462110935
ENSG00000060339	CCAR1	protein_coding	13.4666210129324	13.727505762162002	0.260884749229673
ENSG00000060491	OGFR	protein_coding	12.3160095566677	12.081432650941998	-0.234576905725769
ENSG00000060558	GNA15	protein_coding	6.88884735203937	6.77422464971562	-0.11462270232375302
ENSG00000060566	CREB3L3	protein_coding	7.55364830916098	7.55624660756361	0.00259829840263404
ENSG00000060642	PIGV	protein_coding	9.435614828874039	9.37002289509249	-0.0655919337815529
ENSG00000060656	PTPRU	protein_coding	8.85382221898786	8.91024617085556	0.0564239518677052
ENSG00000060688	SNRNP40	protein_coding	11.597749079754902	11.644671078372099	0.0469219986171456
ENSG00000060709	RIMBP2	protein_coding	11.624303244168901	11.7280366174683	0.10373337329935199
ENSG00000060718	COL11A1	protein_coding	6.6326548733360395	6.94870915135421	0.31605427801817304
ENSG00000060749	QSER1	protein_coding	12.278831039231301	12.8217395943161	0.542908555084827
ENSG00000060762	MPC1	protein_coding	9.485854369023881	9.55165741899048	0.0658030499665969
ENSG00000060971	ACAA1	protein_coding	11.597261714559199	11.4599325631619	-0.13732915139725901
ENSG00000060982	BCAT1	protein_coding	6.963109814187701	6.8776647699134195	-0.0854450442742785
ENSG00000061273	HDAC7	protein_coding	11.908204026713701	11.802207813726001	-0.105996212987687
ENSG00000061337	LZTS1	protein_coding	7.23884738673998	7.245375471715981	0.00652808497599544
ENSG00000061455	PRDM6	protein_coding	7.050107492828269	7.031959584410031	-0.0181479084182419
ENSG00000061492	WNT8A	protein_coding	6.6326548733360395	6.6326548733360395	0.0
ENSG00000061656	SPAG4	protein_coding	8.926957077238901	8.434381048200589	-0.492576029038311
ENSG00000061676	NCKAP1	protein_coding	12.2094571410918	12.7760443766063	0.566587235514486
ENSG00000061794	MRPS35	protein_coding	12.513223503879301	12.7979108503528	0.284687346473559
ENSG00000061918	GUCY1B3	protein_coding	6.6326548733360395	6.6326548733360395	0.0
ENSG00000061936	SFSWAP	protein_coding	11.6204711242085	11.534462390439101	-0.0860087337693756
ENSG00000061938	TNK2	protein_coding	12.166434132932698	12.029221125816902	-0.137213007115822
ENSG00000061987	MON2	protein_coding	10.5569235344243	10.9739679296473	0.41704439522301795
ENSG00000062038	CDH3	protein_coding	9.353123434759551	9.33108647391558	-0.0220369608439732
ENSG00000062096	ARSF	protein_coding	6.6326548733360395	6.6326548733360395	0.0
ENSG00000062194	GPBP1	protein_coding	12.1710238210306	12.561805091348901	0.390781270318286
ENSG00000062282	DGAT2	protein_coding	9.99908009017968	9.83061078527736	-0.168469304902318
ENSG00000062370	ZNF112	protein_coding	8.73586490540939	8.94278670453787	0.20692179912848
ENSG00000062485	CS	protein_coding	13.6624910941936	13.726182890238901	0.0636917960452941
ENSG00000062524	LTK	protein_coding	7.335967025571129	7.447594687848901	0.111627662277773
ENSG00000062582	MRPS24	protein_coding	9.96442886870382	9.83978058389666	-0.12464828480716002
ENSG00000062598	ELMO2	protein_coding	10.7247293957026	10.7014411373129	-0.02328825838973
ENSG00000062650	WAPL	protein_coding	12.2561782168105	12.7614128230883	0.505234606277755
ENSG00000062716	VMP1	protein_coding	13.5774136998376	13.641916844365198	0.0645031445276345
ENSG00000062725	APPBP2	protein_coding	10.6578869457792	11.0658474839191	0.40796053813991906
ENSG00000062822	POLD1	protein_coding	12.089207826635098	11.913754974849802	-0.175452851785286
ENSG00000063015	SEZ6	protein_coding	6.78069713246585	6.77422464971562	-0.00647248275023582
ENSG00000063046	EIF4B	protein_coding	15.583220799679301	15.791884216769303	0.20866341709004202
ENSG00000063127	SLC6A16	protein_coding	7.365293134623151	7.36081460524483	-0.00447852937832049
ENSG00000063169	GLTSCR1	protein_coding	10.2851995321716	10.3422958307935	0.0570962986218557
ENSG00000063176	SPHK2	protein_coding	10.084275240992099	9.908168829241472	-0.17610641175059502
ENSG00000063177	RPL18	protein_coding	15.349068358152198	15.025158179575	-0.323910178577151
ENSG00000063180	CA11	protein_coding	7.760471036941089	7.6055037633058795	-0.15496727363520701
ENSG00000063241	ISOC2	protein_coding	10.931015305192899	10.7261698106939	-0.20484549449900896
ENSG00000063244	U2AF2	protein_coding	13.8095007723186	13.821606115966599	0.0121053436480238
ENSG00000063245	EPN1	protein_coding	12.410520630534899	12.2820931503121	-0.12842748022286402
ENSG00000063322	MED29	protein_coding	11.058447030655401	11.1121734609643	0.0537264303089362
ENSG00000063438	AHRR	protein_coding	9.7220860904121	9.72724200041445	0.00515591000235105
ENSG00000063515	GSC2	protein_coding	6.6326548733360395	6.6326548733360395	0.0
ENSG00000063587	ZNF275	protein_coding	10.5995351117377	10.649803239950801	0.0502681282130606
ENSG00000063601	MTMR1	protein_coding	10.890151624360302	11.1697074205771	0.279555796216863
ENSG00000063660	GPC1	protein_coding	10.8505503963448	10.7712183717172	-0.0793320246276146
ENSG00000063761	ADCK1	protein_coding	9.20884879955086	9.10754882220183	-0.101299977349024
ENSG00000063854	HAGH	protein_coding	10.224293882783199	10.2900413911735	0.0657475083902685
ENSG00000063978	RNF4	protein_coding	11.7645835989308	11.799111702446199	0.034528103515381006
ENSG00000064012	CASP8	protein_coding	10.350597906339	10.420293344839	0.0696954385000517
ENSG00000064042	LIMCH1	protein_coding	7.121528594809929	7.19558332781358	0.0740547330036438
ENSG00000064102	ASUN	protein_coding	13.1404847239737	13.445671717414	0.305186993440294
ENSG00000064115	TM7SF3	protein_coding	13.266645271038598	13.4833851215396	0.21673985050093103
ENSG00000064195	DLX3	protein_coding	9.020611115659538	8.92217160296876	-0.0984395126907778
ENSG00000064199	SPA17	protein_coding	8.761793636995339	8.85520977492107	0.093416137925729
ENSG00000064201	TSPAN32	protein_coding	9.519761179198891	9.51564727827943	-0.00411390091946018
ENSG00000064205	WISP2	protein_coding	7.07523898147346	6.94870915135421	-0.126529830119241
ENSG00000064218	DMRT3	protein_coding	6.78069713246585	6.6326548733360395	-0.148042259129813
ENSG00000064225	ST3GAL6	protein_coding	7.23884738673998	7.140668101756639	-0.0981792849833472
ENSG00000064270	ATP2C2	protein_coding	8.72081203981472	8.615951195581031	-0.104860844233684
ENSG00000064300	NGFR	protein_coding	11.8018532505045	11.6850711542566	-0.116782096247873
ENSG00000064309	CDON	protein_coding	9.198314900857019	9.48261776819831	0.284302867341294
ENSG00000064313	TAF2	protein_coding	11.528882891824	11.9126811934111	0.38379830158712397
ENSG00000064393	HIPK2	protein_coding	12.994476935985501	13.4989615801949	0.504484644209439
ENSG00000064419	TNPO3	protein_coding	12.2617212143365	12.444405273802301	0.18268405946575303
ENSG00000064489	BORCS8-MEF2B	protein_coding	7.519525470577849	7.51458354908266	-0.00494192149518735
ENSG00000064490	RFXANK	protein_coding	11.216081391219301	11.027944986125801	-0.188136405093543
ENSG00000064545	TMEM161A	protein_coding	10.5995351117377	10.3854618282524	-0.214073283485266
ENSG00000064547	LPAR2	protein_coding	9.88925662795325	9.6439554292114	-0.245301198741846
ENSG00000064601	CTSA	protein_coding	11.6257376637693	11.5603025040254	-0.0654351597439415
ENSG00000064607	SUGP2	protein_coding	12.861908422495501	12.7782067190683	-0.0837017034272325
ENSG00000064651	SLC12A2	protein_coding	12.2341039230745	12.506198642274802	0.27209471920030703
ENSG00000064652	SNX24	protein_coding	8.59775316534971	8.83317026247585	0.235417097126136
ENSG00000064655	EYA2	protein_coding	7.3507919537044595	7.33386522697531	-0.0169267267291486
ENSG00000064666	CNN2	protein_coding	13.2664921570384	13.2592766922208	-0.0072154648176461205
ENSG00000064687	ABCA7	protein_coding	9.720273568543119	9.49046036253126	-0.22981320601185798
ENSG00000064692	SNCAIP	protein_coding	6.8419265920943895	6.77422464971562	-0.0677019423787746
ENSG00000064703	DDX20	protein_coding	10.3997170601518	10.606042581465198	0.20632552131336498
ENSG00000064726	BTBD1	protein_coding	11.847636087609901	12.1712554551189	0.323619367508954
ENSG00000064763	FAR2	protein_coding	6.9283514607649	7.006318281507981	0.0779668207430753
ENSG00000064787	BCAS1	protein_coding	6.9283514607649	7.031959584410031	0.103608123645127
ENSG00000064835	POU1F1	protein_coding	6.6326548733360395	6.6326548733360395	0.0
ENSG00000064886	CHI3L2	protein_coding	7.02331511033729	6.915455051909361	-0.10786005842792401
ENSG00000064932	SBNO2	protein_coding	11.1564114844922	11.152809194482801	-0.0036022900094074797
ENSG00000064933	PMS1	protein_coding	10.429717018311699	10.7940022508656	0.364285232553872
ENSG00000064961	HMG20B	protein_coding	11.6741388776508	11.541429457686698	-0.13270941996410998
ENSG00000064989	CALCRL	protein_coding	6.78069713246585	6.8776647699134195	0.0969676374475696
ENSG00000064995	TAF11	protein_coding	10.5946449898679	10.539648242047699	-0.054996747820196
ENSG00000064999	ANKS1A	protein_coding	10.7739720444635	11.0106240089903	0.236651964526839
ENSG00000065000	AP3D1	protein_coding	12.8517374270225	12.84536850971	-0.00636891731255496
ENSG00000065029	ZNF76	protein_coding	10.9012683551204	10.7688406177498	-0.13242773737064098
ENSG00000065054	SLC9A3R2	protein_coding	9.90047153423984	9.80897955686854	-0.0914919773712981
ENSG00000065057	NTHL1	protein_coding	9.97051644658458	9.84737676546518	-0.123139681119392
ENSG00000065060	UHRF1BP1	protein_coding	11.1787529794134	11.6137194955136	0.43496651610019804
ENSG00000065135	GNAI3	protein_coding	12.286706377920598	12.64581047355	0.35910409562939294
ENSG00000065150	IPO5	protein_coding	15.017449703291499	15.258479232009401	0.241029528717888
ENSG00000065154	OAT	protein_coding	12.3545606180454	12.610720892470301	0.256160274424911
ENSG00000065183	WDR3	protein_coding	12.169386323928599	12.3704925523805	0.20110622845192203
ENSG00000065243	PKN2	protein_coding	11.0683383640571	11.4957679734186	0.4274296093615089
ENSG00000065268	WDR18	protein_coding	11.2666419554215	11.074848454829901	-0.191793500591597
ENSG00000065308	TRAM2	protein_coding	10.4708991232549	10.6880758676684	0.21717674441352802
ENSG00000065320	NTN1	protein_coding	7.81186394076146	7.824955197822661	0.0130912570611983
ENSG00000065325	GLP2R	protein_coding	6.6326548733360395	6.6326548733360395	0.0
ENSG00000065328	MCM10	protein_coding	11.344827534288001	11.3657104486231	0.0208829143350471
ENSG00000065357	DGKA	protein_coding	9.24253299375324	9.01391283608876	-0.22862015766448002
ENSG00000065361	ERBB3	protein_coding	12.9298120374456	13.122706248173802	0.19289421072819798
ENSG00000065371	ROPN1	protein_coding	6.6326548733360395	6.6326548733360395	0.0
ENSG00000065413	ANKRD44	protein_coding	7.45912814079003	7.56633511426157	0.10720697347154799
ENSG00000065427	KARS	protein_coding	14.823993138252499	14.840140381369	0.016147243116463997
ENSG00000065457	ADAT1	protein_coding	11.5405918094051	11.786269430413101	0.245677621007985
ENSG00000065485	PDIA5	protein_coding	10.208972330131699	10.2043511182689	-0.00462121186276399
ENSG00000065491	TBC1D22B	protein_coding	9.626522185691359	9.654423848392579	0.0279016627012165
ENSG00000065518	NDUFB4	protein_coding	12.0441681020974	11.8244577886265	-0.219710313470941
ENSG00000065526	SPEN	protein_coding	12.6885098438426	12.8236442200421	0.135134376199565
ENSG00000065534	MYLK	protein_coding	7.60753435443242	7.8097876601472995	0.20225330571488298
ENSG00000065548	ZC3H15	protein_coding	12.7482904612171	12.9983859913411	0.25009553012401897
ENSG00000065559	MAP2K4	protein_coding	10.586785865277	10.927146373308801	0.34036050803177
ENSG00000065600	TMEM206	protein_coding	9.496539394107561	9.69890384792881	0.20236445382125
ENSG00000065609	SNAP91	protein_coding	6.6326548733360395	6.6326548733360395	0.0
ENSG00000065613	SLK	protein_coding	11.7088374462099	12.140098578286299	0.43126113207635103
ENSG00000065615	CYB5R4	protein_coding	10.1134048419132	10.683031563071301	0.569626721158155
ENSG00000065618	COL17A1	protein_coding	7.050107492828269	7.245375471715981	0.19526797888770497
ENSG00000065621	GSTO2	protein_coding	11.5933568423574	11.519015100127499	-0.0743417422298229
ENSG00000065665	SEC61A2	protein_coding	9.17968228884556	9.21913533733445	0.0394530484888875
ENSG00000065675	PRKCQ	protein_coding	8.27592264154817	8.315782868196981	0.0398602266488073
ENSG00000065717	TLE2	protein_coding	7.07523898147346	7.006318281507981	-0.0689206999654761
ENSG00000065802	ASB1	protein_coding	11.359277343815599	11.517602545928	0.158325202112319
ENSG00000065809	FAM107B	protein_coding	9.277903649967561	9.67341494954993	0.395511299582372
ENSG00000065833	ME1	protein_coding	9.828449728172659	10.161311506738501	0.332861778565816
ENSG00000065882	TBC1D1	protein_coding	11.316077785522001	11.4069944478948	0.0909166623728392
ENSG00000065883	CDK13	protein_coding	11.7641495564392	12.0005367656285	0.23638720918937803
ENSG00000065911	MTHFD2	protein_coding	13.3982499921695	13.7256737701476	0.327423777978082
ENSG00000065923	SLC9A7	protein_coding	11.208437392549	11.428203463213801	0.21976607066473602
ENSG00000065970	FOXJ2	protein_coding	10.297315533685	10.400933556147198	0.103618022462184
ENSG00000065978	YBX1	protein_coding	15.902808760427801	15.9448713602848	0.0420625998569424
ENSG00000065989	PDE4A	protein_coding	10.063096046098	9.99812490451904	-0.0649711415789298
ENSG00000066027	PPP2R5A	protein_coding	10.9044288090797	11.2904836974124	0.38605488833268503
ENSG00000066032	CTNNA2	protein_coding	6.99449286481145	7.33386522697531	0.339372362163858
ENSG00000066044	ELAVL1	protein_coding	12.6668594380427	12.7635971994752	0.0967377614324203
ENSG00000066056	TIE1	protein_coding	8.106851355689441	7.8097876601472995	-0.29706369554213596
ENSG00000066084	DIP2B	protein_coding	11.7444810174096	12.1619487875721	0.41746777016248904
ENSG00000066117	SMARCD1	protein_coding	12.7217289241487	12.8006209937057	0.0788920695569626
ENSG00000066135	KDM4A	protein_coding	11.099678388379	11.3562559912341	0.256577602855016
ENSG00000066136	NFYC	protein_coding	11.1471101425265	11.095844527133501	-0.0512656153929782
ENSG00000066185	ZMYND12	protein_coding	7.420413800388781	7.2912098945925905	-0.12920390579619
ENSG00000066230	SLC9A3	protein_coding	8.40431303040667	8.178610502175589	-0.225702528231087
ENSG00000066248	NGEF	protein_coding	10.6005111338874	10.4942493180545	-0.10626181583289301
ENSG00000066279	ASPM	protein_coding	12.192143706483199	12.965987464506199	0.7738437580230041
ENSG00000066294	CD84	protein_coding	6.6326548733360395	6.6326548733360395	0.0
ENSG00000066322	ELOVL1	protein_coding	11.3735834549245	11.327513976535199	-0.0460694783892421
ENSG00000066336	SPI1	protein_coding	6.88884735203937	6.8776647699134195	-0.0111825821259472
ENSG00000066379	ZNRD1	protein_coding	10.975262213206301	10.9684569212638	-0.00680529194243285
ENSG00000066382	MPPED2	protein_coding	7.335967025571129	7.26104893886868	-0.0749180867024517
ENSG00000066405	CLDN18	protein_coding	6.6326548733360395	6.6326548733360395	0.0
ENSG00000066422	ZBTB11	protein_coding	10.7765628978873	11.1522019964375	0.375639098550193
ENSG00000066427	ATXN3	protein_coding	10.171249251799	10.3380137148931	0.166764463094093
ENSG00000066455	GOLGA5	protein_coding	10.7336477397686	11.122750610355801	0.38910287058713205
ENSG00000066468	FGFR2	protein_coding	7.305259422397059	7.2912098945925905	-0.0140495278044677
ENSG00000066557	LRRC40	protein_coding	10.4931584156616	11.0606786366607	0.567520220999096
ENSG00000066583	ISOC1	protein_coding	10.833237947667	10.949699511848	0.116461564180959
ENSG00000066629	EML1	protein_coding	7.50781776326983	7.41169865754453	-0.0961191057252941
ENSG00000066651	TRMT11	protein_coding	11.131697460090802	11.4755385754975	0.3438411154067
ENSG00000066654	THUMPD1	protein_coding	11.396741817358	11.794455021975699	0.397713204617666
ENSG00000066697	MSANTD3	protein_coding	10.687572440579599	10.6686421220362	-0.0189303185434078
ENSG00000066735	KIF26A	protein_coding	9.677925700635178	9.78542836446315	0.10750266382797198
ENSG00000066739	ATG2B	protein_coding	10.909942909579302	11.328051488797	0.418108579217682
ENSG00000066777	ARFGEF1	protein_coding	11.2987879385656	11.839604786797302	0.540816848231703
ENSG00000066813	ACSM2B	protein_coding	6.6326548733360395	6.6326548733360395	0.0
ENSG00000066827	ZFAT	protein_coding	9.17968228884556	9.37852807055764	0.19884578171207898
ENSG00000066855	MTFR1	protein_coding	10.338928285048901	10.4333898482156	0.0944615631667087
ENSG00000066923	STAG3	protein_coding	7.18346978031111	7.07873832746737	-0.104731452843741
ENSG00000066926	FECH	protein_coding	9.766655040306778	9.796467988104821	0.0298129477980371
ENSG00000066933	MYO9A	protein_coding	11.0355791810743	11.3890782836148	0.35349910254053896
ENSG00000067048	DDX3Y	protein_coding	7.09897834902249	7.1003267339192195	0.00134838489673061
ENSG00000067057	PFKP	protein_coding	12.962884916424901	12.7971355872996	-0.165749329125362
ENSG00000067064	IDI1	protein_coding	10.235677744631099	10.3010868536774	0.0654091090463229
ENSG00000067066	SP100	protein_coding	11.0203718265956	11.1071689094452	0.0867970828496105
ENSG00000067082	KLF6	protein_coding	11.3621499698737	11.647686918199598	0.285536948325866
ENSG00000067113	PLPP1	protein_coding	8.93340967108669	9.05752741321275	0.124117742126058
ENSG00000067141	NEO1	protein_coding	11.336087460401401	11.6057657389221	0.26967827852073395
ENSG00000067167	TRAM1	protein_coding	11.2412717960372	11.8444934668013	0.603221670764009
ENSG00000067177	PHKA1	protein_coding	11.199467719329698	11.436699974368802	0.23723225503904802
ENSG00000067182	TNFRSF1A	protein_coding	11.1865560299752	11.2849567523568	0.0984007223815677
ENSG00000067191	CACNB1	protein_coding	9.32449230216094	9.24273778027727	-0.0817545218836706
ENSG00000067208	EVI5	protein_coding	9.485854369023881	9.86094758734439	0.375093218320508
ENSG00000067221	STOML1	protein_coding	8.69403955475062	8.6197022130933	-0.0743373416573228
ENSG00000067225	PKM	protein_coding	16.226147238889002	16.008365205650698	-0.21778203323826503
ENSG00000067248	DHX29	protein_coding	11.0203718265956	11.4701930749487	0.449821248353123
ENSG00000067334	DNTTIP2	protein_coding	12.2459603631262	12.4411829434105	0.19522258028430398
ENSG00000067365	METTL22	protein_coding	10.0884733989269	10.056811714005901	-0.0316616849209925
ENSG00000067369	TP53BP1	protein_coding	12.2164515723994	12.4267179952089	0.210266422809475
ENSG00000067445	TRO	protein_coding	6.78069713246585	6.77422464971562	-0.00647248275023582
ENSG00000067533	RRP15	protein_coding	11.2312485331559	11.378739408627501	0.147490875471595
ENSG00000067560	RHOA	protein_coding	14.1734222360443	14.153935345995901	-0.0194868900484
ENSG00000067596	DHX8	protein_coding	11.456555704599301	11.6673496932993	0.21079398870001997
ENSG00000067601	PMS2P4	transcribed_unprocessed_pseudogene	8.12555512464755	8.117664362835571	-0.00789076181197501
ENSG00000067606	PRKCZ	protein_coding	10.737199593144501	10.6219509777546	-0.11524861538983801
ENSG00000067646	ZFY	protein_coding	6.6326548733360395	6.8776647699134195	0.24500989657738298
ENSG00000067704	IARS2	protein_coding	12.823287474491599	13.085570179260001	0.262282704768436
ENSG00000067715	SYT1	protein_coding	11.8598738608446	12.272640816647401	0.41276695580289097
ENSG00000067798	NAV3	protein_coding	6.9283514607649	7.07873832746737	0.15038686670246398
ENSG00000067829	IDH3G	protein_coding	11.0690422885218	11.008611924535199	-0.0604303639865691
ENSG00000067836	ROGDI	protein_coding	10.315298532435401	10.0788509465169	-0.236447585918439
ENSG00000067840	PDZD4	protein_coding	8.79438816185698	8.612189059619281	-0.182199102237695
ENSG00000067842	ATP2B3	protein_coding	6.6326548733360395	6.6326548733360395	0.0
ENSG00000067900	ROCK1	protein_coding	12.0024661442433	12.3568762581884	0.35441011394505895
ENSG00000067955	CBFB	protein_coding	12.5080511975858	12.9220401376211	0.41398894003528497
ENSG00000067992	PDK3	protein_coding	10.0716057102128	10.041045750428	-0.0305599597848314
ENSG00000068001	HYAL2	protein_coding	10.4197869170702	10.3032857085164	-0.116501208553824
ENSG00000068024	HDAC4	protein_coding	13.287469725148402	13.549432365662199	0.261962640513753
ENSG00000068028	RASSF1	protein_coding	10.6894075113382	10.5563079485462	-0.133099562791962
ENSG00000068078	FGFR3	protein_coding	9.07381278616663	8.98308301411228	-0.0907297720543436
ENSG00000068079	IFI35	protein_coding	8.18574573598142	7.951995386038471	-0.23375034994294502
ENSG00000068097	HEATR6	protein_coding	10.378221489158301	10.482670641752	0.10444915259368401
ENSG00000068120	COASY	protein_coding	11.823260891131802	11.710427206601901	-0.11283368452984101
ENSG00000068137	PLEKHH3	protein_coding	8.25402621502551	8.11195628158359	-0.14206993344192198
ENSG00000068305	MEF2A	protein_coding	10.6774373072799	10.941283557932199	0.263846250652254
ENSG00000068308	OTUD5	protein_coding	12.3345375720016	12.2873484656687	-0.0471891063328886
ENSG00000068323	TFE3	protein_coding	10.993921459009199	11.048327564353	0.0544061053437961
ENSG00000068354	TBC1D25	protein_coding	10.0730190368424	10.071111440359	-0.0019075964833348302
ENSG00000068366	ACSL4	protein_coding	11.647084225087099	11.9702380543427	0.323153829255565
ENSG00000068383	INPP5A	protein_coding	9.67418209148436	9.86992278421509	0.19574069273073397
ENSG00000068394	GPKOW	protein_coding	10.927136280891599	10.8846114336831	-0.0425248472084778
ENSG00000068400	GRIPAP1	protein_coding	12.3183755620574	12.176035487264599	-0.14234007479285
ENSG00000068438	FTSJ1	protein_coding	12.1271576434186	12.1952929845403	0.0681353411217032
ENSG00000068489	PRR11	protein_coding	11.896767623564699	12.1610449450285	0.26427732146384697
ENSG00000068615	REEP1	protein_coding	7.47159557860667	7.535685965378151	0.0640903867714835
ENSG00000068650	ATP11A	protein_coding	12.575122876283801	12.794224633361301	0.219101757077564
ENSG00000068654	POLR1A	protein_coding	12.429248847563601	12.6054162395076	0.176167391944013
ENSG00000068697	LAPTM4A	protein_coding	11.3758592882846	11.5689653509305	0.193106062645883
ENSG00000068724	TTC7A	protein_coding	10.0415957350082	10.126911273114901	0.0853155381067019
ENSG00000068745	IP6K2	protein_coding	12.4049657120327	12.181394143044301	-0.22357156898847896
ENSG00000068781	STON1-GTF2A1L	protein_coding	6.6326548733360395	6.6326548733360395	0.0
ENSG00000068784	SRBD1	protein_coding	10.515076309325199	10.816429715183698	0.301353405858514
ENSG00000068796	KIF2A	protein_coding	11.5527091105487	11.9698939739566	0.4171848634079629
ENSG00000068831	RASGRP2	protein_coding	7.09897834902249	7.07873832746737	-0.0202400215551197
ENSG00000068878	PSME4	protein_coding	11.968213268419001	12.340737632986901	0.372524364567834
ENSG00000068885	IFT80	protein_coding	9.707519930099641	9.96505827180332	0.257538341703686
ENSG00000068903	SIRT2	protein_coding	10.148661216312	10.0103284253195	-0.138332790992514
ENSG00000068912	ERLEC1	protein_coding	10.6948986593377	11.057438636844099	0.3625399775063571
ENSG00000068971	PPP2R5B	protein_coding	8.897525527903198	8.813980132106579	-0.083545395796623
ENSG00000068976	PYGM	protein_coding	7.944423877084991	7.754737762731861	-0.18968611435312302
ENSG00000068985	PAGE1	protein_coding	6.78069713246585	6.832784607201621	0.0520874747357682
ENSG00000069011	PITX1	protein_coding	11.624781542832197	11.507201239823198	-0.117580303008966
ENSG00000069018	TRPC7	protein_coding	6.6326548733360395	6.6326548733360395	0.0
ENSG00000069020	MAST4	protein_coding	10.1843705625007	10.420293344839	0.23592278233830802
ENSG00000069122	ADGRF5	protein_coding	6.6326548733360395	6.832784607201621	0.200129733865581
ENSG00000069188	SDK2	protein_coding	8.1680220138704	8.08296736915997	-0.0850546447104321
ENSG00000069206	ADAM7	protein_coding	6.6326548733360395	6.6326548733360395	0.0
ENSG00000069248	NUP133	protein_coding	11.747119059646499	12.0039016423367	0.256782582690184
ENSG00000069275	NUCKS1	protein_coding	13.4843715876211	13.761580740950802	0.27720915332970003
ENSG00000069329	VPS35	protein_coding	13.4679532512694	13.875107267769	0.40715401649963
ENSG00000069345	DNAJA2	protein_coding	12.4338931351265	12.612264414124699	0.17837127899818
ENSG00000069399	BCL3	protein_coding	8.31328709304772	8.29156459510754	-0.021722497940182002
ENSG00000069424	KCNAB2	protein_coding	12.067567424781	12.0715254543001	0.00395802951909907
ENSG00000069431	ABCC9	protein_coding	6.6326548733360395	6.832784607201621	0.200129733865581
ENSG00000069482	GAL	protein_coding	12.2116863256178	12.099473252121301	-0.112213073496495
ENSG00000069493	CLEC2D	protein_coding	9.03857997643556	9.133150472335288	0.0945704958997329
ENSG00000069509	FUNDC1	protein_coding	10.1908860859384	10.4253446881155	0.234458602177169
ENSG00000069535	MAOB	protein_coding	8.47066847679508	8.55830897633239	0.0876404995373168
ENSG00000069667	RORA	protein_coding	8.447380508799041	8.54645703559216	0.0990765267931177
ENSG00000069696	DRD4	protein_coding	8.61019476823529	8.34888021789102	-0.261314550344268
ENSG00000069702	TGFBR3	protein_coding	9.662890850397199	9.86992278421509	0.207031933817893
ENSG00000069712	KIAA1107	protein_coding	6.6326548733360395	6.6326548733360395	0.0
ENSG00000069764	PLA2G10	protein_coding	6.6326548733360395	6.77422464971562	0.141569776379577
ENSG00000069812	HES2	protein_coding	8.156050759624309	8.25174889827804	0.0956981386537326
ENSG00000069849	ATP1B3	protein_coding	12.319852345934699	12.329251674902	0.009399328967246491
ENSG00000069869	NEDD4	protein_coding	10.848089946449099	11.232512477655	0.384422531205852
ENSG00000069943	PIGB	protein_coding	9.29771295005935	9.628104431217961	0.330391481158616
ENSG00000069956	MAPK6	protein_coding	11.695240345530902	12.115114523066799	0.41987417753594003
ENSG00000069966	GNB5	protein_coding	9.85176719681241	9.83673061003577	-0.0150365867766382
ENSG00000069974	RAB27A	protein_coding	9.0296256136485	9.03316872625785	0.0035431126093463704
ENSG00000069998	CECR5	protein_coding	11.911342986496901	11.7835305300981	-0.127812456398804
ENSG00000070010	UFD1L	protein_coding	11.6352641152071	11.6211912457529	-0.0140728694542513
ENSG00000070018	LRP6	protein_coding	12.3171930447576	12.751041651718099	0.433848606960499
ENSG00000070019	GUCY2C	protein_coding	6.8419265920943895	6.915455051909361	0.0735284598149688
ENSG00000070031	SCT	protein_coding	6.99449286481145	7.05601395828277	0.0615210934713186
ENSG00000070047	PHRF1	protein_coding	12.2362953444455	12.2235609670799	-0.0127343773656694
ENSG00000070061	IKBKAP	protein_coding	12.0992194789011	12.3136125821963	0.21439310329520103
ENSG00000070081	NUCB2	protein_coding	11.4900261411237	11.5793826852073	0.0893565440835822
ENSG00000070087	PFN2	protein_coding	11.732549664913199	11.9985140616342	0.265964396720925
ENSG00000070159	PTPN3	protein_coding	11.1181594309442	11.208186107145	0.0900266762008535
ENSG00000070182	SPTB	protein_coding	8.20895784334787	8.29156459510754	0.0826067517596698
ENSG00000070190	DAPP1	protein_coding	6.6326548733360395	6.6326548733360395	0.0
ENSG00000070193	FGF10	protein_coding	6.6326548733360395	6.6326548733360395	0.0
ENSG00000070214	SLC44A1	protein_coding	11.500490938250598	11.831293653752	0.330802715501402
ENSG00000070269	TMEM260	protein_coding	10.699458590240999	11.0099536273702	0.3104950371291789
ENSG00000070366	SMG6	protein_coding	11.6513158231414	11.705474278722802	0.0541584555813728
ENSG00000070367	EXOC5	protein_coding	11.066929479487401	11.7128972974724	0.6459678179850511
ENSG00000070371	CLTCL1	protein_coding	8.31328709304772	8.35817072510058	0.0448836320528549
ENSG00000070388	FGF22	protein_coding	7.09897834902249	6.94870915135421	-0.150269197668273
ENSG00000070404	FSTL3	protein_coding	9.39498483675735	9.135684220895039	-0.259300615862303
ENSG00000070413	DGCR2	protein_coding	11.3506248870991	11.3609909867635	0.0103660996644077
ENSG00000070423	RNF126	protein_coding	11.3786990266403	11.256434103480402	-0.12226492315993
ENSG00000070444	MNT	protein_coding	10.995403775703002	10.888995066577802	-0.10640870912514999
ENSG00000070476	ZXDC	protein_coding	11.131697460090802	11.2676869774998	0.135989517409032
ENSG00000070495	JMJD6	protein_coding	10.819068413183802	10.7155064168611	-0.10356199632273701
ENSG00000070501	POLB	protein_coding	10.29610855954	10.3032857085164	0.007177148976376559
ENSG00000070526	ST6GALNAC1	protein_coding	6.6326548733360395	6.6326548733360395	0.0
ENSG00000070540	WIPI1	protein_coding	9.305068332528052	9.355011438469301	0.0499431059412476
ENSG00000070601	FRMPD1	protein_coding	7.163660621419179	6.97873733052	-0.18492329089917603
ENSG00000070610	GBA2	protein_coding	11.3944988037321	11.3339509047904	-0.0605478989416515
ENSG00000070614	NDST1	protein_coding	10.2864157796194	10.5133410581682	0.226925278548789
ENSG00000070669	ASNS	protein_coding	13.531515260313098	13.8958918346239	0.36437657431083204
ENSG00000070718	AP3M2	protein_coding	11.5015332453197	11.402918948961199	-0.0986142963585301
ENSG00000070729	CNGB1	protein_coding	6.99449286481145	7.006318281507981	0.0118254166965261
ENSG00000070731	ST6GALNAC2	protein_coding	7.25615688796081	7.177921093926621	-0.0782357940341853
ENSG00000070748	CHAT	protein_coding	6.6326548733360395	6.6326548733360395	0.0
ENSG00000070756	PABPC1	protein_coding	16.3949356732796	16.5666901041104	0.17175443083081302
ENSG00000070759	TESK2	protein_coding	8.47527369339536	8.64565404395004	0.17038035055468398
ENSG00000070761	CFAP20	protein_coding	11.7697819322804	11.844118002918801	0.0743360706383616
ENSG00000070770	CSNK2A2	protein_coding	13.0637871263976	13.178389494202499	0.11460236780489
ENSG00000070778	PTPN21	protein_coding	10.1257082671187	10.250693510481401	0.12498524336275801
ENSG00000070785	EIF2B3	protein_coding	10.5202456903408	10.7351311084828	0.21488541814196102
ENSG00000070808	CAMK2A	protein_coding	6.8419265920943895	6.6326548733360395	-0.209271718758352
ENSG00000070814	TCOF1	protein_coding	13.489103407648198	13.365845002661601	-0.123258404986606
ENSG00000070831	CDC42	protein_coding	13.3781252815954	13.555518571375401	0.177393289779955
ENSG00000070882	OSBPL3	protein_coding	12.528119113401502	12.8125622120977	0.28444309869623496
ENSG00000070886	EPHA8	protein_coding	7.70611295769421	7.696258340369919	-0.009854617324283941
ENSG00000070915	SLC12A3	protein_coding	6.6326548733360395	6.6326548733360395	0.0
ENSG00000070950	RAD18	protein_coding	10.5212773271827	10.8064193807779	0.28514205359515504
ENSG00000070961	ATP2B1	protein_coding	10.6606962496669	10.986972411642899	0.326276161975951
ENSG00000070985	TRPM5	protein_coding	6.78069713246585	6.832784607201621	0.0520874747357682
ENSG00000071051	NCK2	protein_coding	9.91159806207409	10.085268435512099	0.173670373437979
ENSG00000071054	MAP4K4	protein_coding	12.5812922667074	12.7895548507856	0.20826258407819898
ENSG00000071073	MGAT4A	protein_coding	8.39943241495425	8.60463113696701	0.20519872201276898
ENSG00000071082	RPL31	protein_coding	15.6078711917117	15.565726392349902	-0.0421447993617985
ENSG00000071127	WDR1	protein_coding	13.5042456474507	13.5030078264586	-0.00123782099210956
ENSG00000071189	SNX13	protein_coding	10.9402824128197	11.366233878840498	0.42595146602079703
ENSG00000071203	MS4A12	protein_coding	6.6326548733360395	6.6326548733360395	0.0
ENSG00000071205	ARHGAP10	protein_coding	8.82618860616367	9.03316872625785	0.206980120094174
ENSG00000071242	RPS6KA2	protein_coding	9.1277815739301	9.30896947962834	0.18118790569824103
ENSG00000071243	ING3	protein_coding	9.988623590088471	10.2911497986824	0.30252620859391904
ENSG00000071246	VASH1	protein_coding	9.11659736414648	8.90724797183446	-0.20934939231202104
ENSG00000071282	LMCD1	protein_coding	10.478357483345698	10.5142889838726	0.0359315005268854
ENSG00000071462	WBSCR22	protein_coding	12.172005427079101	12.0282300608835	-0.143775366195557
ENSG00000071537	SEL1L	protein_coding	11.754130307634	12.254113324522901	0.499983016888905
ENSG00000071539	TRIP13	protein_coding	11.8876323776919	11.839981428659899	-0.0476509490319756
ENSG00000071553	ATP6AP1	protein_coding	11.237521255984399	11.256434103480402	0.0189128474960238
ENSG00000071564	TCF3	protein_coding	13.095853779017501	13.153923204734099	0.058069425716516
ENSG00000071575	TRIB2	protein_coding	10.1311424249294	10.3131387842995	0.18199635937019396
ENSG00000071626	DAZAP1	protein_coding	13.740405685849302	13.686863760936301	-0.0535419249130094
ENSG00000071655	MBD3	protein_coding	12.2116863256178	11.9839343278437	-0.227751997774099
ENSG00000071677	PRLH	protein_coding	6.6326548733360395	6.6326548733360395	0.0
ENSG00000071794	HLTF	protein_coding	11.0108764090516	11.4609129125726	0.45003650352100893
ENSG00000071859	FAM50A	protein_coding	11.105179077149401	10.8580245812919	-0.24715449585748697
ENSG00000071889	FAM3A	protein_coding	10.4175708168471	10.226552021698	-0.191018795149061
ENSG00000071894	CPSF1	protein_coding	12.550429512703	12.406779334929599	-0.143650177773367
ENSG00000071909	MYO3B	protein_coding	7.3507919537044595	7.4928990361227905	0.142107082418332
ENSG00000071967	CYBRD1	protein_coding	9.64003141751246	9.893581193851992	0.25354977633952597
ENSG00000071991	CDH19	protein_coding	6.78069713246585	6.6326548733360395	-0.148042259129813
ENSG00000071994	PDCD2	protein_coding	12.376297836364902	12.4660306219066	0.0897327855416243
ENSG00000072041	SLC6A15	protein_coding	6.78069713246585	6.77422464971562	-0.00647248275023582
ENSG00000072042	RDH11	protein_coding	11.299987037757099	11.366757118682001	0.0667700809248704
ENSG00000072062	PRKACA	protein_coding	11.580592363588801	11.6004387186511	0.019846355062251
ENSG00000072071	ADGRL1	protein_coding	11.506733488630701	11.461402836956598	-0.0453306516740994
ENSG00000072080	SPP2	protein_coding	6.6326548733360395	6.6326548733360395	0.0
ENSG00000072110	ACTN1	protein_coding	14.1476344826843	14.1955599865656	0.0479255038812916
ENSG00000072121	ZFYVE26	protein_coding	10.559937978312	10.775962079739099	0.21602410142702397
ENSG00000072133	RPS6KA6	protein_coding	9.29031794278492	9.58310644918124	0.292788506396324
ENSG00000072134	EPN2	protein_coding	10.3816371285568	10.500960474488599	0.11932334593180198
ENSG00000072135	PTPN18	protein_coding	11.567216057039198	11.4928954094163	-0.0743206476228586
ENSG00000072163	LIMS2	protein_coding	8.22039047089756	8.047142033746459	-0.1732484371511
ENSG00000072182	ASIC4	protein_coding	7.289327072415709	7.07873832746737	-0.210588744948338
ENSG00000072195	SPEG	protein_coding	8.73586490540939	8.47287908508717	-0.262985820322223
ENSG00000072201	LNX1	protein_coding	7.786512192695861	7.704843945924639	-0.0816682467712262
ENSG00000072210	ALDH3A2	protein_coding	10.9849952784887	11.1691073210605	0.184112042571776
ENSG00000072274	TFRC	protein_coding	14.444560873462	15.1722213141261	0.7276604406640741
ENSG00000072310	SREBF1	protein_coding	11.282501480510199	10.9732802093891	-0.30922127112109804
ENSG00000072315	TRPC5	protein_coding	6.6326548733360395	6.6326548733360395	0.0
ENSG00000072364	AFF4	protein_coding	11.674600908464699	12.1905764948946	0.5159755864298851
ENSG00000072401	UBE2D1	protein_coding	10.1202532352314	10.4670849920003	0.34683175676887495
ENSG00000072415	MPP5	protein_coding	10.4836611471218	10.8316950607565	0.34803391363478803
ENSG00000072422	RHOBTB1	protein_coding	9.91633987014249	10.1972677088622	0.280927838719691
ENSG00000072501	SMC1A	protein_coding	13.855929996415801	13.990215631678	0.13428563526223802
ENSG00000072506	HSD17B10	protein_coding	12.328387987473599	12.184066018633402	-0.144321968840186
ENSG00000072518	MARK2	protein_coding	11.9152570936887	11.934358988431198	0.0191018947424304
ENSG00000072571	HMMR	protein_coding	11.7602372768894	12.3276416828037	0.567404405914367
ENSG00000072609	CHFR	protein_coding	10.4120154685484	10.4690425217749	0.0570270532264807
ENSG00000072657	TRHDE	protein_coding	6.6326548733360395	6.77422464971562	0.141569776379577
ENSG00000072682	P4HA2	protein_coding	10.354080252389599	10.2207431821954	-0.133337070194148
ENSG00000072694	FCGR2B	protein_coding	6.6326548733360395	6.6326548733360395	0.0
ENSG00000072736	NFATC3	protein_coding	12.459306698244	12.663784639469199	0.20447794122512697
ENSG00000072756	TRNT1	protein_coding	10.941051977780399	11.1893714510546	0.24831947327423398
ENSG00000072778	ACADVL	protein_coding	14.4333526075389	14.3213820035803	-0.111970603958572
ENSG00000072786	STK10	protein_coding	11.198824881754199	11.3751031778196	0.176278296065401
ENSG00000072803	FBXW11	protein_coding	11.3775638038325	11.7590416193291	0.38147781549655796
ENSG00000072818	ACAP1	protein_coding	8.40431303040667	7.965185839108799	-0.439127191297875
ENSG00000072832	CRMP1	protein_coding	10.272979598707401	10.2822582977188	0.009278699011387559
ENSG00000072840	EVC	protein_coding	6.8419265920943895	6.6326548733360395	-0.209271718758352
ENSG00000072849	DERL2	protein_coding	11.2103522058861	11.4476215118586	0.23726930597250898
ENSG00000072858	SIDT1	protein_coding	7.02331511033729	6.915455051909361	-0.10786005842792401
ENSG00000072864	NDE1	protein_coding	11.237521255984399	11.328051488797	0.0905302328126165
ENSG00000072952	MRVI1	protein_coding	7.564709732490339	7.45917923950212	-0.10553049298822001
ENSG00000072954	TMEM38A	protein_coding	8.48898722726997	8.4601798976807	-0.0288073295892719
ENSG00000072958	AP1M1	protein_coding	11.4090162755707	11.287170079888801	-0.121846195681925
ENSG00000073008	PVR	protein_coding	11.8651447813995	11.9051422320452	0.039997450645691005
ENSG00000073050	XRCC1	protein_coding	10.9976243854921	10.896997107519901	-0.100627277972205
ENSG00000073060	SCARB1	protein_coding	12.096119850557699	11.948049573076698	-0.148070277481008
ENSG00000073067	CYP2W1	protein_coding	8.5204076034634	8.25174889827804	-0.268658705185358
ENSG00000073111	MCM2	protein_coding	13.2048640204282	13.1279562193445	-0.0769078010837205
ENSG00000073146	MOV10L1	protein_coding	6.963109814187701	7.1003267339192195	0.13721691973151498
ENSG00000073150	PANX2	protein_coding	7.335967025571129	7.140668101756639	-0.19529892381449301
ENSG00000073169	SELENOO	protein_coding	11.080258421821	10.798671285683401	-0.281587136137571
ENSG00000073282	TP63	protein_coding	6.6326548733360395	6.6326548733360395	0.0
ENSG00000073331	ALPK1	protein_coding	8.589390278687441	8.64931867362264	0.059928394935195
ENSG00000073350	LLGL2	protein_coding	12.640631504490301	12.4885375585315	-0.152093945958789
ENSG00000073417	PDE8A	protein_coding	11.7444810174096	11.909455039146199	0.16497402173660403
ENSG00000073464	CLCN4	protein_coding	9.09964578492434	9.50020173631288	0.40055595138853795
ENSG00000073536	NLE1	protein_coding	11.4506309936279	11.393193120084698	-0.057437873543174006
ENSG00000073578	SDHA	protein_coding	13.090673921113998	13.1251792034171	0.0345052823031349
ENSG00000073584	SMARCE1	protein_coding	11.6769088415388	12.012947757014999	0.336038915476172
ENSG00000073598	FNDC8	protein_coding	6.88884735203937	6.77422464971562	-0.11462270232375302
ENSG00000073605	GSDMB	protein_coding	10.2618912922554	9.96505827180332	-0.29683302045203197
ENSG00000073614	KDM5A	protein_coding	12.339496665074199	12.539262887018301	0.19976622194406699
ENSG00000073670	ADAM11	protein_coding	7.75162893943751	7.64294199355988	-0.10868694587763401
ENSG00000073711	PPP2R3A	protein_coding	7.795037061148981	7.762799677539999	-0.0322373836089733
ENSG00000073712	FERMT2	protein_coding	10.0954428445166	10.3294107074493	0.23396786293268498
ENSG00000073734	ABCB11	protein_coding	6.6326548733360395	6.6326548733360395	0.0
ENSG00000073737	DHRS9	protein_coding	6.6326548733360395	6.6326548733360395	0.0
ENSG00000073754	CD5L	protein_coding	6.6326548733360395	6.6326548733360395	0.0
ENSG00000073756	PTGS2	protein_coding	6.6326548733360395	6.6326548733360395	0.0
ENSG00000073792	IGF2BP2	protein_coding	12.4900629526489	12.5487367231287	0.0586737704797322
ENSG00000073803	MAP3K13	protein_coding	10.5709369019126	10.683031563071301	0.11209466115869501
ENSG00000073849	ST6GAL1	protein_coding	9.96747593223116	10.175803294426	0.208327362194812
ENSG00000073861	TBX21	protein_coding	6.963109814187701	6.915455051909361	-0.0476547622783405
ENSG00000073905	VDAC1P1	processed_pseudogene	7.628158865177441	7.61501754481738	-0.0131413203600586
ENSG00000073910	FRY	protein_coding	8.946221616737779	9.209578920904528	0.263357304166743
ENSG00000073921	PICALM	protein_coding	12.3691835468908	12.802939926949302	0.43375638005854905
ENSG00000073969	NSF	protein_coding	10.6531924891231	10.8064193807779	0.153226891654777
ENSG00000074047	GLI2	protein_coding	7.23884738673998	7.39932258554685	0.160475198806869
ENSG00000074054	CLASP1	protein_coding	11.4821273056246	11.8179717715314	0.335844465906767
ENSG00000074071	MRPS34	protein_coding	12.453398868790698	12.2416280314154	-0.211770837375344
ENSG00000074181	NOTCH3	protein_coding	7.89959730432534	7.73012710298015	-0.16947020134518304
ENSG00000074201	CLNS1A	protein_coding	12.883036845063698	12.9977113632325	0.114674518168762
ENSG00000074211	PPP2R2C	protein_coding	11.563727741737198	11.7182346715732	0.154506929836028
ENSG00000074219	TEAD2	protein_coding	10.003537913047099	10.0878273252998	0.0842894122526712
ENSG00000074266	EED	protein_coding	11.145776451700401	11.351505359147598	0.205728907447197
ENSG00000074276	CDHR2	protein_coding	10.0814695519467	9.76790340355125	-0.31356614839547
ENSG00000074317	SNCB	protein_coding	7.25615688796081	7.1003267339192195	-0.155830154041587
ENSG00000074319	TSG101	protein_coding	12.1224258883674	12.3428644955532	0.220438607185839
ENSG00000074356	NCBP3	protein_coding	12.352541923268301	12.583325899884901	0.230783976616561
ENSG00000074370	ATP2A3	protein_coding	8.56823737039341	8.506119083475	-0.0621182869184036
ENSG00000074410	CA12	protein_coding	7.696732655104751	7.36081460524483	-0.3359180498599181
ENSG00000074416	MGLL	protein_coding	7.22099834795893	7.319962440132151	0.0989640921732242
ENSG00000074527	NTN4	protein_coding	7.09897834902249	6.97873733052	-0.12024101850248199
ENSG00000074582	BCS1L	protein_coding	11.1722179228264	10.9896952525829	-0.18252267024348398
ENSG00000074590	NUAK1	protein_coding	8.19159298623129	8.54645703559216	0.35486404936086996
ENSG00000074603	DPP8	protein_coding	10.8382057218291	11.2671264202652	0.42892069843604996
ENSG00000074621	SLC24A1	protein_coding	10.1175178404871	10.252971489563901	0.135453649076796
ENSG00000074657	ZNF532	protein_coding	10.6606962496669	10.971903779787299	0.31120753012037394
ENSG00000074660	SCARF1	protein_coding	7.57562407839618	7.30575069065587	-0.269873387740305
ENSG00000074695	LMAN1	protein_coding	12.245027865819099	12.555858768617599	0.310830902798489
ENSG00000074696	HACD3	protein_coding	12.8582551220995	13.0490814806464	0.19082635854695498
ENSG00000074706	IPCEF1	protein_coding	6.6326548733360395	6.6326548733360395	0.0
ENSG00000074755	ZZEF1	protein_coding	11.7466797213492	11.982911610920901	0.236231889571686
ENSG00000074771	NOX3	protein_coding	6.6326548733360395	6.6326548733360395	0.0
ENSG00000074800	ENO1	protein_coding	17.1063983334315	16.7588974834043	-0.34750085002714903
ENSG00000074803	SLC12A1	protein_coding	6.6326548733360395	6.6326548733360395	0.0
ENSG00000074842	MYDGF	protein_coding	11.6695103978725	11.510045422012501	-0.159464975860065
ENSG00000074855	ANO8	protein_coding	9.424447906459001	9.163247519100599	-0.261200387358391
ENSG00000074935	TUBE1	protein_coding	10.8257538723156	11.1270833787605	0.30132950644493
ENSG00000074964	ARHGEF10L	protein_coding	10.954834057790599	10.8838795243194	-0.0709545334712018
ENSG00000074966	TXK	protein_coding	7.22099834795893	7.140668101756639	-0.0803302462022932
ENSG00000075035	WSCD2	protein_coding	6.6326548733360395	6.6326548733360395	0.0
ENSG00000075043	KCNQ2	protein_coding	7.586396461425441	7.535685965378151	-0.0507104960472882
ENSG00000075073	TACR2	protein_coding	7.289327072415709	7.34747715367859	0.0581500812628883
ENSG00000075089	ACTR6	protein_coding	10.2766565990539	10.765664131087	0.48900753203317204
ENSG00000075131	TIPIN	protein_coding	10.3105252102662	10.3624621106582	0.0519369003919952
ENSG00000075142	SRI	protein_coding	11.291572272723998	11.3588884681352	0.0673161954111841
ENSG00000075151	EIF4G3	protein_coding	12.046667936422901	12.3388740507974	0.29220611437446403
ENSG00000075188	NUP37	protein_coding	11.4414263728024	11.6800300938711	0.238603721068651
ENSG00000075213	SEMA3A	protein_coding	12.8272379726575	13.2302808563658	0.40304288370831803
ENSG00000075218	GTSE1	protein_coding	11.1709073385358	11.3129246940518	0.14201735551608302
ENSG00000075223	SEMA3C	protein_coding	8.24292215042655	8.434381048200589	0.191458897774043
ENSG00000075234	TTC38	protein_coding	10.4601763223021	10.548002354874999	0.0878260325729538
ENSG00000075239	ACAT1	protein_coding	12.4939925759748	12.675433220389	0.18144064441420604
ENSG00000075240	GRAMD4	protein_coding	9.58918200309951	9.72889126143953	0.139709258340018
ENSG00000075275	CELSR1	protein_coding	10.251962007887801	10.424335848213099	0.17237384032532402
ENSG00000075290	WNT8B	protein_coding	7.519525470577849	7.45917923950212	-0.06034623107573099
ENSG00000075292	ZNF638	protein_coding	13.3526761930532	13.6564143297194	0.30373813666615507
ENSG00000075303	SLC25A40	protein_coding	9.59910556765435	10.0397239703985	0.440618402744127
ENSG00000075336	TIMM21	protein_coding	9.944461310506801	9.977548979746109	0.0330876692393076
ENSG00000075340	ADD2	protein_coding	6.9283514607649	6.77422464971562	-0.15412681104928502
ENSG00000075388	FGF4	protein_coding	6.8419265920943895	6.6326548733360395	-0.209271718758352
ENSG00000075391	RASAL2	protein_coding	9.95063525942053	10.3240073453423	0.37337208592171794
ENSG00000075399	VPS9D1	protein_coding	8.546722716543549	8.42565925629625	-0.12106346024729901
ENSG00000075407	ZNF37A	protein_coding	11.3319905142168	11.5977677990998	0.265777284883006
ENSG00000075413	MARK3	protein_coding	11.836532496472001	11.995812698798401	0.159280202326439
ENSG00000075415	SLC25A3	protein_coding	13.9988115381233	14.0854307160057	0.0866191778823868
ENSG00000075420	FNDC3B	protein_coding	9.820027648713829	10.0646294343109	0.24460178559707801
ENSG00000075426	FOSL2	protein_coding	11.246257346471698	11.346208413454402	0.0999510669826815
ENSG00000075429	CACNG5	protein_coding	6.6326548733360395	6.77422464971562	0.141569776379577
ENSG00000075461	CACNG4	protein_coding	11.179404853924199	11.074207395276401	-0.105197458647737
ENSG00000075539	FRYL	protein_coding	11.6856454078548	12.098214586347801	0.412569178493019
ENSG00000075568	TMEM131	protein_coding	10.944893625776501	11.3129246940518	0.368031068275355
ENSG00000075618	FSCN1	protein_coding	13.2771710772046	13.0531455926071	-0.22402548459744898
ENSG00000075624	ACTB	protein_coding	17.137715564216197	17.0383736937345	-0.0993418704817195
ENSG00000075643	MOCOS	protein_coding	9.622638308081141	10.0344244881202	0.411786180039043
ENSG00000075651	PLD1	protein_coding	8.81215040785446	8.9630871277309	0.150936719876436
ENSG00000075673	ATP12A	protein_coding	7.25615688796081	7.140668101756639	-0.115488786204169
ENSG00000075702	WDR62	protein_coding	10.7012785059473	10.4333898482156	-0.26788865773175796
ENSG00000075711	DLG1	protein_coding	12.0853920356143	12.487336403493499	0.401944367879191
ENSG00000075785	RAB7A	protein_coding	12.960047165111199	13.0524961037659	0.0924489386547336
ENSG00000075790	BCAP29	protein_coding	10.781730599107302	11.187594886291802	0.40586428718453293
ENSG00000075826	SEC31B	protein_coding	9.638109498819409	9.446766980041211	-0.191342518778205
ENSG00000075856	SART3	protein_coding	11.8541758344136	11.942097868956001	0.0879220345423537
ENSG00000075884	ARHGAP15	protein_coding	6.8419265920943895	6.6326548733360395	-0.209271718758352
ENSG00000075886	TUBA3D	protein_coding	6.6326548733360395	6.8776647699134195	0.24500989657738298
ENSG00000075891	PAX2	protein_coding	7.121528594809929	6.915455051909361	-0.206073542900572
ENSG00000075914	EXOSC7	protein_coding	11.0420476476356	10.919311153519	-0.122736494116571
ENSG00000075945	KIFAP3	protein_coding	9.743655749457359	10.0463205785666	0.302664829109252
ENSG00000075975	MKRN2	protein_coding	11.0420476476356	11.3285888002726	0.286541152636961
ENSG00000076003	MCM6	protein_coding	13.070117387681101	13.1217777957393	0.0516604080581473
ENSG00000076043	REXO2	protein_coding	11.361575903370099	11.5515872117535	0.190011308383415
ENSG00000076053	RBM7	protein_coding	10.554910369699199	10.8962714905017	0.341361120802588
ENSG00000076067	RBMS2	protein_coding	12.160181801516199	12.248451593455998	0.0882697919397497
ENSG00000076108	BAZ2A	protein_coding	13.099296711644499	13.250384145367	0.151087433722454
ENSG00000076201	PTPN23	protein_coding	11.406235806428098	11.382366472199301	-0.0238693342287455
ENSG00000076242	MLH1	protein_coding	11.434893362009001	11.549284917095699	0.11439155508674399
ENSG00000076248	UNG	protein_coding	11.98581372919	11.949446408468	-0.036367320722027
ENSG00000076258	FMO4	protein_coding	7.803487092327431	8.0888262148515	0.28533912252407
ENSG00000076321	KLHL20	protein_coding	9.7238962744049	10.0541961993977	0.330299924992786
ENSG00000076344	RGS11	protein_coding	7.5424343749975	7.56633511426157	0.0239007392640778
ENSG00000076351	SLC46A1	protein_coding	10.268062117970901	10.322924210864	0.0548620928931172
ENSG00000076356	PLXNA2	protein_coding	7.45912814079003	7.66999982909703	0.21087168830699998
ENSG00000076382	SPAG5	protein_coding	11.8828430681896	11.8720097090818	-0.0108333591078864
ENSG00000076513	ANKRD13A	protein_coding	10.795420752129099	11.013302410332198	0.217881658203048
ENSG00000076554	TPD52	protein_coding	10.834895785035698	11.165501452960301	0.33060566792464896
ENSG00000076555	ACACB	protein_coding	9.72570412670591	9.83673061003577	0.11102648332986399
ENSG00000076604	TRAF4	protein_coding	11.5786185138193	11.4584607857282	-0.12015772809109598
ENSG00000076641	PAG1	protein_coding	8.00134120373361	8.27182566746983	0.270484463736224
ENSG00000076650	GPATCH1	protein_coding	10.3621728126188	10.399907309654198	0.0377344970353253
ENSG00000076662	ICAM3	protein_coding	8.67848713281126	8.43871872869457	-0.23976840411669198
ENSG00000076685	NT5C2	protein_coding	11.580592363588801	11.8141427808073	0.233550417218472
ENSG00000076706	MCAM	protein_coding	10.8315781917137	10.6964437639156	-0.13513442779811802
ENSG00000076716	GPC4	protein_coding	10.938742043984	11.116538190849399	0.177796146865353
ENSG00000076770	MBNL3	protein_coding	10.1973718927608	10.803325165236599	0.605953272475785
ENSG00000076826	CAMSAP3	protein_coding	11.4084606114191	11.3735419753586	-0.0349186360604925
ENSG00000076864	RAP1GAP	protein_coding	9.820027648713829	9.76629934071764	-0.0537283079961952
ENSG00000076924	XAB2	protein_coding	11.4500911720507	11.3376925201474	-0.11239865190325599
ENSG00000076928	ARHGEF1	protein_coding	12.1651201046217	12.0328492103694	-0.132270894252256
ENSG00000076944	STXBP2	protein_coding	10.735424766950901	10.5019166437182	-0.23350812323273998
ENSG00000076984	MAP2K7	protein_coding	11.647555017216401	11.5820878989518	-0.0654671182646762
ENSG00000077009	NMRK2	protein_coding	6.6326548733360395	6.6326548733360395	0.0
ENSG00000077044	DGKD	protein_coding	11.348308748877	11.285510403666501	-0.0627983452105187
ENSG00000077063	CTTNBP2	protein_coding	7.4838606291432	7.51458354908266	0.0307229199394614
ENSG00000077080	ACTL6B	protein_coding	6.6326548733360395	6.6326548733360395	0.0
ENSG00000077092	RARB	protein_coding	7.365293134623151	7.43582538779237	0.0705322531692181
ENSG00000077097	TOP2B	protein_coding	13.131601082855198	13.5990865271844	0.46748544432913
ENSG00000077147	TM9SF3	protein_coding	12.955495117175698	13.532416124177198	0.576921007001546
ENSG00000077150	NFKB2	protein_coding	10.8064485433137	10.8048731076658	-0.0015754356478900901
ENSG00000077152	UBE2T	protein_coding	11.594822410833599	11.568510708898401	-0.026311701935203
ENSG00000077157	PPP1R12B	protein_coding	10.1843705625007	10.411155640641802	0.22678507814109697
ENSG00000077232	DNAJC10	protein_coding	12.327507330048899	12.9543869041988	0.626879574149957
ENSG00000077235	GTF3C1	protein_coding	12.552943079928601	12.652255567998099	0.099312488069554
ENSG00000077238	IL4R	protein_coding	10.2618912922554	10.2676901771476	0.0057988848922896396
ENSG00000077254	USP33	protein_coding	11.0739601254235	11.6123969169508	0.538436791527273
ENSG00000077264	PAK3	protein_coding	6.78069713246585	6.77422464971562	-0.00647248275023582
ENSG00000077274	CAPN6	protein_coding	9.29031794278492	8.97740040808499	-0.31291753469992895
ENSG00000077279	DCX	protein_coding	6.6326548733360395	6.77422464971562	0.141569776379577
ENSG00000077312	SNRPA	protein_coding	12.481907633465399	12.2790418195158	-0.20286581394965197
ENSG00000077327	SPAG6	protein_coding	6.78069713246585	6.6326548733360395	-0.148042259129813
ENSG00000077348	EXOSC5	protein_coding	10.9302403385836	10.8758037818732	-0.0544365567104474
ENSG00000077380	DYNC1I2	protein_coding	12.3870447634911	12.4971564613727	0.110111697881674
ENSG00000077420	APBB1IP	protein_coding	6.6326548733360395	6.6326548733360395	0.0
ENSG00000077454	LRCH4	protein_coding	10.0241575365441	10.0344244881202	0.0102669515760585
ENSG00000077458	FAM76B	protein_coding	10.734536528826801	10.9842443973675	0.24970786854065
ENSG00000077463	SIRT6	protein_coding	10.4676907254316	10.193712730813301	-0.27397799461827105
ENSG00000077498	TYR	protein_coding	6.6326548733360395	6.6326548733360395	0.0
ENSG00000077514	POLD3	protein_coding	11.7532557658464	11.870904347498	0.117648581651634
ENSG00000077522	ACTN2	protein_coding	7.02331511033729	7.006318281507981	-0.0169968288293072
ENSG00000077549	CAPZB	protein_coding	12.630671721611499	12.5672723243209	-0.0633993972906577
ENSG00000077585	GPR137B	protein_coding	8.56823737039341	8.67108846997023	0.10285109957682799
ENSG00000077616	NAALAD2	protein_coding	7.2729707216343	7.30575069065587	0.0327799690215782
ENSG00000077684	JADE1	protein_coding	10.4580220695349	10.6454868850965	0.18746481556158498
ENSG00000077713	SLC25A43	protein_coding	9.7736566881673	10.047636224219	0.27397953605174197
ENSG00000077721	UBE2A	protein_coding	11.8094452690237	12.0788824678288	0.269437198805159
ENSG00000077782	FGFR1	protein_coding	11.655066832332	11.5933052259515	-0.0617616063804949
ENSG00000077800	FKBP6	protein_coding	6.78069713246585	6.77422464971562	-0.00647248275023582
ENSG00000077935	SMC1B	protein_coding	8.06847007102067	8.12334340021599	0.0548733291953241
ENSG00000077942	FBLN1	protein_coding	10.8595361090858	10.8040993453425	-0.0554367637432875
ENSG00000077943	ITGA8	protein_coding	6.6326548733360395	6.6326548733360395	0.0
ENSG00000077984	CST7	protein_coding	11.393375984261	11.479897447134599	0.0865214628735682
ENSG00000078018	MAP2	protein_coding	8.01510542024674	8.09465414224221	0.0795487219954794
ENSG00000078043	PIAS2	protein_coding	9.80473979935908	9.90671682877305	0.10197702941397699
ENSG00000078053	AMPH	protein_coding	6.6326548733360395	6.6326548733360395	0.0
ENSG00000078061	ARAF	protein_coding	12.3458890960925	12.218646679189598	-0.12724241690295598
ENSG00000078070	MCCC1	protein_coding	10.5130033113593	10.624585270382099	0.111581959022807
ENSG00000078081	LAMP3	protein_coding	7.742702697152821	7.79437934647697	0.0516766493241549
ENSG00000078098	FAP	protein_coding	6.6326548733360395	6.77422464971562	0.141569776379577
ENSG00000078114	NEBL	protein_coding	10.4153512711363	10.995802831427	0.580451560290696
ENSG00000078124	ACER3	protein_coding	10.4994550433279	10.726986793978302	0.22753175065039602
ENSG00000078140	UBE2K	protein_coding	11.678291828006001	12.162852063686	0.484560235679973
ENSG00000078142	PIK3C3	protein_coding	10.4264146524719	10.8156621656003	0.389247513128398
ENSG00000078177	N4BP2	protein_coding	10.615072142239901	11.163092505411901	0.5480203631720321
ENSG00000078237	TIGAR	protein_coding	9.630395302597789	9.92117009602273	0.290774793424943
ENSG00000078246	TULP3	protein_coding	11.129674868552302	11.269367339334499	0.13969247078217098
ENSG00000078269	SYNJ2	protein_coding	11.564226590297197	11.801434409563301	0.237207819266112
ENSG00000078295	ADCY2	protein_coding	6.6326548733360395	6.97873733052	0.34608245718396397
ENSG00000078304	PPP2R5C	protein_coding	12.9691083846591	13.2168662193697	0.247757834710558
ENSG00000078319	PMS2P1	unprocessed_pseudogene	9.766655040306778	9.769505638179231	0.0028505978724542302
ENSG00000078328	RBFOX1	protein_coding	6.6326548733360395	6.77422464971562	0.141569776379577
ENSG00000078369	GNB1	protein_coding	14.0945471891538	14.255969191145999	0.161422001992204
ENSG00000078399	HOXA9	protein_coding	11.314892031995301	11.5561807841312	0.24128875213593803
ENSG00000078401	EDN1	protein_coding	7.93708677303146	7.85460473026219	-0.0824820427692732
ENSG00000078403	MLLT10	protein_coding	11.406235806428098	11.684651739236697	0.278415932808603
ENSG00000078487	ZCWPW1	protein_coding	8.38961186568813	8.35817072510058	-0.0314411405875532
ENSG00000078549	ADCYAP1R1	protein_coding	6.78069713246585	6.6326548733360395	-0.148042259129813
ENSG00000078579	FGF20	protein_coding	8.318529847986179	8.42565925629625	0.10712940831007199
ENSG00000078589	P2RY10	protein_coding	6.6326548733360395	6.6326548733360395	0.0
ENSG00000078596	ITM2A	protein_coding	6.6326548733360395	6.6326548733360395	0.0
ENSG00000078618	NRDC	protein_coding	12.5607074085753	12.771315254106	0.21060784553064898
ENSG00000078668	VDAC3	protein_coding	12.707360155807901	12.6986594232784	-0.0087007325295172
ENSG00000078674	PCM1	protein_coding	12.8050588325596	13.2100390236451	0.40498019108558797
ENSG00000078687	TNRC6C	protein_coding	10.429717018311699	10.6626747745798	0.232957756268165
ENSG00000078699	CBFA2T2	protein_coding	11.090001216819802	11.202919326305802	0.112918109485955
ENSG00000078725	BRINP1	protein_coding	6.6326548733360395	6.6326548733360395	0.0
ENSG00000078747	ITCH	protein_coding	10.8274203786361	11.223871662119699	0.396451283483675
ENSG00000078795	PKD2L2	protein_coding	6.6326548733360395	6.77422464971562	0.141569776379577
ENSG00000078804	TP53INP2	protein_coding	9.07091167714689	8.988741549244539	-0.08217012790235499
ENSG00000078808	SDF4	protein_coding	12.7145624362294	12.5508080402196	-0.163754396009741
ENSG00000078814	MYH7B	protein_coding	12.931937666941302	12.3024541042649	-0.629483562676349
ENSG00000078898	BPIFB2	protein_coding	6.9283514607649	6.832784607201621	-0.0955668535632812
ENSG00000078900	TP73	protein_coding	8.18574573598142	8.22096969726813	0.0352239612867145
ENSG00000078902	TOLLIP	protein_coding	10.7808706082087	10.82941559214	0.0485449839312864
ENSG00000078967	UBE2D4	protein_coding	10.2742063205284	10.1649483290392	-0.109257991489187
ENSG00000079101	CLUL1	protein_coding	6.8419265920943895	6.6326548733360395	-0.209271718758352
ENSG00000079102	RUNX1T1	protein_coding	7.5424343749975	7.6055037633058795	0.0630693883083824
ENSG00000079112	CDH17	protein_coding	7.25615688796081	7.36081460524483	0.10465771728402301
ENSG00000079134	THOC1	protein_coding	11.521195005683	11.768570651261198	0.24737564557820604
ENSG00000079150	FKBP7	protein_coding	9.200956016910462	9.14325717933432	-0.0576988375761385
ENSG00000079156	OSBPL6	protein_coding	8.70940614290841	8.84266106528967	0.133254922381262
ENSG00000079215	SLC1A3	protein_coding	6.963109814187701	6.832784607201621	-0.13032520698608
ENSG00000079246	XRCC5	protein_coding	15.0210388714419	15.250219910639201	0.229181039197259
ENSG00000079257	LXN	protein_coding	6.8419265920943895	6.832784607201621	-0.00914198489277052
ENSG00000079263	SP140	protein_coding	6.9283514607649	6.8776647699134195	-0.0506866908514798
ENSG00000079277	MKNK1	protein_coding	10.303335116243801	10.2811429477825	-0.0221921684612685
ENSG00000079308	TNS1	protein_coding	8.323749577487941	8.1732036348902	-0.15054594259774803
ENSG00000079313	REXO1	protein_coding	11.3900022587498	11.296538904665198	-0.0934633540846228
ENSG00000079332	SAR1A	protein_coding	12.4625189765314	12.6851039263643	0.222584949832934
ENSG00000079335	CDC14A	protein_coding	9.317240445367538	9.663088112547461	0.34584766717991905
ENSG00000079337	RAPGEF3	protein_coding	9.13056325463926	8.93399080334405	-0.19657245129521303
ENSG00000079385	CEACAM1	protein_coding	9.7220860904121	9.72393765343438	0.00185156302227973
ENSG00000079387	SENP1	protein_coding	11.362723807390301	11.6660754902741	0.30335168288372
ENSG00000079393	DUSP13	protein_coding	6.963109814187701	6.94870915135421	-0.0144006628334878
ENSG00000079432	CIC	protein_coding	11.554216626567099	11.4837609479745	-0.0704556785925643
ENSG00000079435	LIPE	protein_coding	8.72081203981472	8.64565404395004	-0.0751579958646751
ENSG00000079459	FDFT1	protein_coding	12.423765757084801	12.267051529314699	-0.156714227770056
ENSG00000079462	PAFAH1B3	protein_coding	11.2800729088064	10.9426896480486	-0.337383260757832
ENSG00000079482	OPHN1	protein_coding	9.60305532688162	9.769505638179231	0.16645031129761803
ENSG00000079557	AFM	protein_coding	6.6326548733360395	6.6326548733360395	0.0
ENSG00000079616	KIF22	protein_coding	12.3731718733087	12.292584691928301	-0.0805871813804586
ENSG00000079689	SCGN	protein_coding	6.6326548733360395	6.6326548733360395	0.0
ENSG00000079691	CARMIL1	protein_coding	10.2705229807331	10.6175496870541	0.34702670632106
ENSG00000079739	PGM1	protein_coding	11.3308178116886	11.0639113450652	-0.26690646662338896
ENSG00000079785	DDX1	protein_coding	13.0828690864753	13.373795487311002	0.290926400835628
ENSG00000079805	DNM2	protein_coding	13.016314182929401	13.020307453546698	0.00399327061730403
ENSG00000079819	EPB41L2	protein_coding	12.4349837379216	12.6195188442514	0.184535106329713
ENSG00000079841	RIMS1	protein_coding	6.88884735203937	6.94870915135421	0.0598617993148434
ENSG00000079931	MOXD1	protein_coding	7.09897834902249	6.8776647699134195	-0.22131357910906305
ENSG00000079950	STX7	protein_coding	11.1865560299752	11.578479816501801	0.39192378652663395
ENSG00000079974	RABL2B	protein_coding	10.7139535867373	10.644622050329302	-0.0693315364079918
ENSG00000079999	KEAP1	protein_coding	11.7506289498869	11.6988437656417	-0.0517851842452153
ENSG00000080007	DDX43	protein_coding	6.6326548733360395	6.6326548733360395	0.0
ENSG00000080031	PTPRH	protein_coding	8.61019476823529	8.6197022130933	0.0095074448580128
ENSG00000080166	DCT	protein_coding	7.121528594809929	7.1003267339192195	-0.0212018608907156
ENSG00000080189	SLC35C2	protein_coding	11.9078111754561	11.7534537641726	-0.15435741128351302
ENSG00000080200	CRYBG3	protein_coding	10.122983370608699	10.543367207689199	0.42038383708049104
ENSG00000080224	EPHA6	protein_coding	6.6326548733360395	6.77422464971562	0.141569776379577
ENSG00000080293	SCTR	protein_coding	6.6326548733360395	6.6326548733360395	0.0
ENSG00000080298	RFX3	protein_coding	10.2255632626409	10.8048731076658	0.5793098450249301
ENSG00000080345	RIF1	protein_coding	12.4787383100513	13.1408453967027	0.6621070866514761
ENSG00000080371	RAB21	protein_coding	10.610234915799401	10.9890150262701	0.3787801104707179
ENSG00000080493	SLC4A4	protein_coding	6.78069713246585	6.832784607201621	0.0520874747357682
ENSG00000080503	SMARCA2	protein_coding	11.363297416103102	11.6141600851951	0.250862669091958
ENSG00000080511	RDH8	protein_coding	6.6326548733360395	6.6326548733360395	0.0
ENSG00000080546	SESN1	protein_coding	8.88088739402021	9.09195196757531	0.21106457355510197
ENSG00000080561	MID2	protein_coding	7.64830174613397	7.79437934647697	0.146077600343
ENSG00000080572	PIH1D3	protein_coding	6.6326548733360395	6.6326548733360395	0.0
ENSG00000080573	COL5A3	protein_coding	7.365293134623151	7.5252048847586	0.15991175013544698
ENSG00000080603	SRCAP	protein_coding	9.51136170650365	9.83673061003577	0.32536890353212106
ENSG00000080608	PUM3	protein_coding	12.26724297926	12.4334697362745	0.16622675701450798
ENSG00000080618	CPB2	protein_coding	6.6326548733360395	6.6326548733360395	0.0
ENSG00000080644	CHRNA3	protein_coding	7.50781776326983	7.42386303065076	-0.0839547326190662
ENSG00000080709	KCNN2	protein_coding	6.6326548733360395	6.832784607201621	0.200129733865581
ENSG00000080802	CNOT4	protein_coding	10.4590996020294	10.6872363829889	0.22813678095957
ENSG00000080815	PSEN1	protein_coding	11.133044274681302	11.2849567523568	0.15191247767547197
ENSG00000080819	CPOX	protein_coding	10.6976363594173	10.809506933512699	0.11187057409540199
ENSG00000080822	CLDND1	protein_coding	10.7962720616403	11.1109239562313	0.314651894591016
ENSG00000080823	MOK	protein_coding	9.085355205934679	9.09195196757531	0.00659676164062795
ENSG00000080824	HSP90AA1	protein_coding	17.4849930618017	17.447229604928	-0.0377634568737264
ENSG00000080839	RBL1	protein_coding	10.748682690953	11.015307938127501	0.266625247174515
ENSG00000080845	DLGAP4	protein_coding	11.973478476858599	11.981546858246801	0.00806838138823274
ENSG00000080854	IGSF9B	protein_coding	9.705688479523099	9.8773587368721	0.17167025734899402
ENSG00000080910	CFHR2	protein_coding	6.6326548733360395	6.6326548733360395	0.0
ENSG00000080947	CROCCP3	transcribed_unprocessed_pseudogene	9.28784405731738	9.15578558996535	-0.132058467352024
ENSG00000080986	NDC80	protein_coding	11.2443897902273	11.530732787109402	0.286342996882128
ENSG00000081014	AP4E1	protein_coding	9.61874360796053	10.1564478878364	0.5377042798758379
ENSG00000081019	RSBN1	protein_coding	10.193483959252198	10.6007002406414	0.407216281389198
ENSG00000081026	MAGI3	protein_coding	10.446115249215199	10.7488710890981	0.302755839882943
ENSG00000081041	CXCL2	protein_coding	7.586396461425441	7.546031672470809	-0.0403647889546308
ENSG00000081051	AFP	protein_coding	6.78069713246585	6.6326548733360395	-0.148042259129813
ENSG00000081052	COL4A4	protein_coding	7.23884738673998	7.19558332781358	-0.0432640589264057
ENSG00000081059	TCF7	protein_coding	10.754827996619301	10.7006094515157	-0.0542185451035291
ENSG00000081087	OSTM1	protein_coding	9.341266080790618	9.692152004677132	0.35088592388650897
ENSG00000081138	CDH7	protein_coding	6.6326548733360395	6.6326548733360395	0.0
ENSG00000081148	IMPG2	protein_coding	6.78069713246585	6.6326548733360395	-0.148042259129813
ENSG00000081154	PCNP	protein_coding	11.989159642977299	12.225867788640699	0.236708145663441
ENSG00000081177	EXD2	protein_coding	10.7309780600985	10.801000113678699	0.0700220535801321
ENSG00000081181	ARG2	protein_coding	10.757453654059802	10.785402660734698	0.0279490066749606
ENSG00000081189	MEF2C	protein_coding	7.121528594809929	7.36081460524483	0.23928601043489497
ENSG00000081237	PTPRC	protein_coding	6.6326548733360395	6.832784607201621	0.200129733865581
ENSG00000081248	CACNA1S	protein_coding	6.99449286481145	6.94870915135421	-0.0457837134572383
ENSG00000081277	PKP1	protein_coding	7.81186394076146	7.762799677539999	-0.0490642632214611
ENSG00000081307	UBA5	protein_coding	11.155086401136598	11.4928954094163	0.33780900827973104
ENSG00000081320	STK17B	protein_coding	8.75812110456737	8.88301466065907	0.124893556091699
ENSG00000081377	CDC14B	protein_coding	10.327162367594301	10.6754316372002	0.34826926960584903
ENSG00000081386	ZNF510	protein_coding	10.122983370608699	10.3412265068076	0.218243136198895
ENSG00000081479	LRP2	protein_coding	7.365293134623151	7.43582538779237	0.0705322531692181
ENSG00000081665	ZNF506	protein_coding	10.165966627143199	10.283372775039801	0.117406147896672
ENSG00000081692	JMJD4	protein_coding	10.067357260623801	9.88623045803433	-0.181126802589455
ENSG00000081721	DUSP12	protein_coding	10.3974695558095	10.681346172487801	0.28387661667830394
ENSG00000081760	AACS	protein_coding	11.2331332251081	11.260382633862697	0.0272494087546153
ENSG00000081791	KIAA0141	protein_coding	11.8257586485284	11.800660589927402	-0.0250980586009497
ENSG00000081800	SLC13A1	protein_coding	6.6326548733360395	6.6326548733360395	0.0
ENSG00000081803	CADPS2	protein_coding	11.0619874734654	11.417638032031	0.355650558565596
ENSG00000081818	PCDHB4	protein_coding	6.6326548733360395	6.6326548733360395	0.0
ENSG00000081842	PCDHA6	protein_coding	6.6326548733360395	6.77422464971562	0.141569776379577
ENSG00000081853	PCDHGA2	protein_coding	7.22099834795893	7.27631766792875	0.0553193199698168
ENSG00000081870	HSPB11	protein_coding	10.2985214862916	10.3174961585858	0.0189746722941901
ENSG00000081913	PHLPP1	protein_coding	9.07381278616663	9.297776039269019	0.22396325310239498
ENSG00000081923	ATP8B1	protein_coding	8.88088739402021	9.10496181379888	0.22407441977867
ENSG00000081985	IL12RB2	protein_coding	7.050107492828269	6.8776647699134195	-0.172442722914849
ENSG00000082014	SMARCD3	protein_coding	8.41883840149186	8.28173653024402	-0.13710187124784498
ENSG00000082068	WDR70	protein_coding	11.6257376637693	11.692182583636198	0.0664449198668429
ENSG00000082074	FYB	protein_coding	6.99449286481145	7.05601395828277	0.0615210934713186
ENSG00000082126	MPP4	protein_coding	6.78069713246585	6.8776647699134195	0.0969676374475696
ENSG00000082146	STRADB	protein_coding	10.2717518193916	10.472949552979198	0.20119773358757198
ENSG00000082153	BZW1	protein_coding	13.368028005325801	13.7147353099894	0.3467073046636239
ENSG00000082175	PGR	protein_coding	6.6326548733360395	6.6326548733360395	0.0
ENSG00000082196	C1QTNF3	protein_coding	7.88420758870018	8.205267536676821	0.32105994797663895
ENSG00000082212	ME2	protein_coding	10.9083696131597	11.2921376475368	0.383768034377045
ENSG00000082213	C5orf22	protein_coding	10.4253121643121	10.800224257893698	0.37491209358152705
ENSG00000082258	CCNT2	protein_coding	11.5139824090573	11.766590628356099	0.252608219298875
ENSG00000082269	FAM135A	protein_coding	9.7220860904121	10.0916570281294	0.369570937717265
ENSG00000082293	COL19A1	protein_coding	6.88884735203937	6.832784607201621	-0.0560627448377486
ENSG00000082397	EPB41L3	protein_coding	6.78069713246585	7.031959584410031	0.251262451944177
ENSG00000082438	COBLL1	protein_coding	8.97148138828368	9.23569976083007	0.264218372546392
ENSG00000082458	DLG3	protein_coding	11.8623089899685	11.860546535299099	-0.00176245466944991
ENSG00000082482	KCNK2	protein_coding	6.78069713246585	6.8776647699134195	0.0969676374475696
ENSG00000082497	SERTAD4	protein_coding	6.6326548733360395	6.6326548733360395	0.0
ENSG00000082512	TRAF5	protein_coding	12.7414754593304	12.8960283033322	0.154552844001827
ENSG00000082515	MRPL22	protein_coding	11.164994876011601	11.088245046377999	-0.0767498296335951
ENSG00000082516	GEMIN5	protein_coding	11.395620747641699	11.526525400113401	0.13090465247171001
ENSG00000082556	OPRK1	protein_coding	7.02331511033729	6.832784607201621	-0.19053050313566397
ENSG00000082641	NFE2L1	protein_coding	13.062200210376401	13.2034719252414	0.141271714864994
ENSG00000082684	SEMA5B	protein_coding	6.78069713246585	6.6326548733360395	-0.148042259129813
ENSG00000082701	GSK3B	protein_coding	10.879751250873802	11.3456776445539	0.465926393680091
ENSG00000082781	ITGB5	protein_coding	12.1183576972077	12.2628452957439	0.144487598536164
ENSG00000082805	ERC1	protein_coding	11.430521485462199	11.6913477652986	0.260826279836424
ENSG00000082898	XPO1	protein_coding	13.877042477762599	14.3799507122874	0.502908234524813
ENSG00000082929	LINC01587	processed_transcript	6.78069713246585	6.6326548733360395	-0.148042259129813
ENSG00000082996	RNF13	protein_coding	10.6371152090299	10.971215069807998	0.334099860778096
ENSG00000083067	TRPM3	protein_coding	6.88884735203937	7.07873832746737	0.189890975427996
ENSG00000083093	PALB2	protein_coding	10.6121717687701	10.8772754838266	0.265103715056503
ENSG00000083097	DOPEY1	protein_coding	10.8829594030111	11.242813373286	0.35985397027490995
ENSG00000083099	LYRM2	protein_coding	11.1310235791625	11.231363364915099	0.100339785752535
ENSG00000083123	BCKDHB	protein_coding	10.159335615719	10.4172539376718	0.257918321952724
ENSG00000083168	KAT6A	protein_coding	11.9101666778445	12.2809843226282	0.37081764478373497
ENSG00000083223	ZCCHC6	protein_coding	10.626615215551901	11.023302158654802	0.39668694310293195
ENSG00000083290	ULK2	protein_coding	9.085355205934679	9.23098753127151	0.14563232533682902
ENSG00000083307	GRHL2	protein_coding	7.121528594809929	7.140668101756639	0.0191395069467024
ENSG00000083312	TNPO1	protein_coding	12.9465388556929	13.566818817107599	0.6202799614147559
ENSG00000083444	PLOD1	protein_coding	12.2785272806981	12.0199445724244	-0.258582708273673
ENSG00000083454	P2RX5	protein_coding	9.5384765976101	9.350692247838689	-0.18778434977141398
ENSG00000083457	ITGAE	protein_coding	10.6112036699453	10.6024832378923	-0.008720432052971459
ENSG00000083520	DIS3	protein_coding	12.6528681106672	13.166883501026302	0.514015390359114
ENSG00000083535	PIBF1	protein_coding	11.1010555360761	11.6022165829319	0.501161046855751
ENSG00000083544	TDRD3	protein_coding	10.389575299583699	10.627214723668999	0.23763942408530897
ENSG00000083622	AC000111.6	antisense	6.6326548733360395	6.6326548733360395	0.0
ENSG00000083635	NUFIP1	protein_coding	9.8924699887325	10.135589741556	0.24311975282355103
ENSG00000083642	PDS5B	protein_coding	11.4511706127845	11.761429794027801	0.31025918124335805
ENSG00000083720	OXCT1	protein_coding	12.1442645614731	12.387334042495501	0.243069481022379
ENSG00000083750	RRAGB	protein_coding	9.770160222891981	9.805862075433689	0.0357018525417008
ENSG00000083782	EPYC	protein_coding	6.6326548733360395	6.6326548733360395	0.0
ENSG00000083799	CYLD	protein_coding	10.2076880546442	10.7047630602552	0.497075005611084
ENSG00000083807	SLC27A5	protein_coding	9.556943759907039	9.42644171632925	-0.13050204357778697
ENSG00000083812	ZNF324	protein_coding	9.63618493550618	9.5646930506649	-0.0714918848412811
ENSG00000083814	ZNF671	protein_coding	6.6326548733360395	6.6326548733360395	0.0
ENSG00000083817	ZNF416	protein_coding	8.78721506956552	8.70306532877971	-0.0841497407858078
ENSG00000083828	ZNF586	protein_coding	7.786512192695861	7.92510237014278	0.13859017744691599
ENSG00000083838	ZNF446	protein_coding	8.79795997900057	8.8204081173235	0.0224481383229307
ENSG00000083844	ZNF264	protein_coding	6.78069713246585	6.832784607201621	0.0520874747357682
ENSG00000083845	RPS5	protein_coding	15.6762545283889	15.494806622312	-0.181447906076935
ENSG00000083857	FAT1	protein_coding	13.021041651838301	13.3857041034936	0.36466245165533795
ENSG00000083896	YTHDC1	protein_coding	11.933512294295001	12.1598389392942	0.22632664499917102
ENSG00000083937	CHMP2B	protein_coding	10.522308220106199	10.894819154715801	0.372510934609572
ENSG00000084070	SMAP2	protein_coding	10.768776246813099	10.8362431577856	0.0674669109725254
ENSG00000084072	PPIE	protein_coding	11.9070251514418	11.8800898835925	-0.0269352678492858
ENSG00000084073	ZMPSTE24	protein_coding	10.8538244447458	11.326976263336698	0.473151818590884
ENSG00000084090	STARD7	protein_coding	13.094646808341201	13.2773159519951	0.18266914365382395
ENSG00000084092	NOA1	protein_coding	11.462456123815501	11.592411049056699	0.12995492524113
ENSG00000084093	REST	protein_coding	11.1113422848005	11.390108096543901	0.278765811743432
ENSG00000084110	HAL	protein_coding	7.22099834795893	7.2912098945925905	0.0702115466336606
ENSG00000084112	SSH1	protein_coding	10.861977020460401	11.0920498113097	0.230072790849311
ENSG00000084207	GSTP1	protein_coding	14.7398688474191	14.5057263377805	-0.23414250963858899
ENSG00000084234	APLP2	protein_coding	13.4658210789247	13.60230723243	0.136486153505285
ENSG00000084444	FAM234B	protein_coding	10.3517596333959	10.5114433188523	0.15968368545639497
ENSG00000084453	SLCO1A2	protein_coding	6.6326548733360395	6.6326548733360395	0.0
ENSG00000084463	WBP11	protein_coding	12.7889441984346	12.921862342776	0.132918144341305
ENSG00000084623	EIF3I	protein_coding	13.6023764717819	13.4875953573045	-0.114781114477468
ENSG00000084628	NKAIN1	protein_coding	9.58918200309951	9.466798379324	-0.12238362377550502
ENSG00000084636	COL16A1	protein_coding	11.562230158052799	11.203505477935	-0.35872468011778297
ENSG00000084652	TXLNA	protein_coding	12.3794170361746	12.3505481752933	-0.0288688608812908
ENSG00000084674	APOB	protein_coding	7.365293134623151	7.33386522697531	-0.0314279076478376
ENSG00000084676	NCOA1	protein_coding	10.6352118390433	11.039158330255	0.403946491211769
ENSG00000084693	AGBL5	protein_coding	11.238147025769901	11.247936278977198	0.0097892532073498
ENSG00000084710	EFR3B	protein_coding	9.10248584801011	9.187828888151492	0.0853430401413799
ENSG00000084731	KIF3C	protein_coding	10.479419792185698	10.5085919774397	0.0291721852540014
ENSG00000084733	RAB10	protein_coding	12.3580146748422	12.719472962495	0.36145828765281796
ENSG00000084734	GCKR	protein_coding	6.78069713246585	6.6326548733360395	-0.148042259129813
ENSG00000084754	HADHA	protein_coding	13.3027811250933	13.2709091974292	-0.0318719276641328
ENSG00000084764	MAPRE3	protein_coding	8.46604600001313	8.46866054560597	0.0026145455928414697
ENSG00000084774	CAD	protein_coding	13.179553660559302	13.216286437867902	0.0367327773085631
ENSG00000085063	CD59	protein_coding	11.088613427513302	11.1171606428117	0.028547215298417007
ENSG00000085117	CD82	protein_coding	11.1092908181638	10.982194979758802	-0.127095838404994
ENSG00000085185	BCORL1	protein_coding	10.7433942309956	10.853545136492901	0.11015090549727802
ENSG00000085224	ATRX	protein_coding	13.510723769092	13.923679584911802	0.41295581581974605
ENSG00000085231	AK6	protein_coding	10.4910533595779	10.8816815533516	0.39062819377371294
ENSG00000085265	FCN1	protein_coding	6.6326548733360395	6.6326548733360395	0.0
ENSG00000085274	MYNN	protein_coding	10.269293080878802	10.6131348198396	0.343841738960803
ENSG00000085276	MECOM	protein_coding	7.43354781539027	7.447594687848901	0.0140468724586285
ENSG00000085365	SCAMP1	protein_coding	10.3093293775986	10.7480664913574	0.438737113758735
ENSG00000085377	PREP	protein_coding	11.638109803339999	11.8274999563476	0.18939015300760395
ENSG00000085382	HACE1	protein_coding	9.7927333891591	9.91106835928691	0.118334970127808
ENSG00000085415	SEH1L	protein_coding	12.302926656119098	12.5565461356004	0.25361947948123
ENSG00000085433	WDR47	protein_coding	9.60108184381891	9.908168829241472	0.307086985422563
ENSG00000085449	WDFY1	protein_coding	11.006472642423	11.4312079636945	0.42473532127154606
ENSG00000085465	OVGP1	protein_coding	8.39943241495425	8.14577605042829	-0.253656364525952
ENSG00000085491	SLC25A24	protein_coding	10.8505503963448	11.352562411779699	0.5020120154349129
ENSG00000085511	MAP3K4	protein_coding	10.861977020460401	10.9890150262701	0.127038005809663
ENSG00000085514	PILRA	protein_coding	7.64830174613397	7.39932258554685	-0.24897916058711997
ENSG00000085552	IGSF9	protein_coding	8.996271788282131	8.72049281993747	-0.275778968344667
ENSG00000085563	ABCB1	protein_coding	9.88119107188838	9.9468191498026	0.0656280779142122
ENSG00000085644	ZNF213	protein_coding	9.612881129017689	9.54227100827822	-0.0706101207394738
ENSG00000085662	AKR1B1	protein_coding	11.499969501527099	11.380294984258802	-0.11967451726826901
ENSG00000085719	CPNE3	protein_coding	11.942745645713801	12.386045505048001	0.44329985933412897
ENSG00000085721	RRN3	protein_coding	11.6961508238044	12.0518295068469	0.355678683042436
ENSG00000085733	CTTN	protein_coding	13.1572639210774	13.041246137150099	-0.11601778392729399
ENSG00000085741	WNT11	protein_coding	8.81918831345034	8.83634149192247	0.0171531784721264
ENSG00000085760	MTIF2	protein_coding	12.240980058914499	12.591397960757199	0.35041790184268296
ENSG00000085788	DDHD2	protein_coding	10.9931797264226	11.3557289172918	0.36254919086917603
ENSG00000085831	TTC39A	protein_coding	8.529241040792881	8.35817072510058	-0.171070315692296
ENSG00000085832	EPS15	protein_coding	11.010143385139301	11.3704144786849	0.36027109354565895
ENSG00000085840	ORC1	protein_coding	10.830747592870901	10.7432293954222	-0.0875181974487624
ENSG00000085871	MGST2	protein_coding	9.565073466896221	9.63517150876892	0.0700980418726935
ENSG00000085872	CHERP	protein_coding	12.324273642309599	12.224714839323099	-0.0995588029864471
ENSG00000085978	ATG16L1	protein_coding	10.918565342890599	10.8362431577856	-0.0823221851049745
ENSG00000085982	USP40	protein_coding	11.3477291311702	11.5802849880441	0.23255585687386698
ENSG00000085998	POMGNT1	protein_coding	11.7079349559002	11.6189976942225	-0.0889372616776658
ENSG00000085999	RAD54L	protein_coding	10.833237947667	10.7014411373129	-0.131796810354139
ENSG00000086015	MAST2	protein_coding	12.267549124684	12.0579932239148	-0.20955590076927397
ENSG00000086061	DNAJA1	protein_coding	13.904851398363302	14.0130929650642	0.10824156670095801
ENSG00000086062	B4GALT1	protein_coding	10.169930435047801	10.2620471338492	0.0921166988013375
ENSG00000086065	CHMP5	protein_coding	11.586988749307	11.7393885390129	0.152399789705983
ENSG00000086102	NFX1	protein_coding	11.4994478758281	11.581186725722599	0.0817388498945135
ENSG00000086159	AQP6	protein_coding	7.14304750544601	7.07873832746737	-0.0643091779786413
ENSG00000086189	DIMT1	protein_coding	10.3974695558095	10.6280901357833	0.230620579973758
ENSG00000086200	IPO11	protein_coding	11.2549406800054	11.620314226119401	0.36537354611395
ENSG00000086205	FOLH1	protein_coding	6.6326548733360395	6.6326548733360395	0.0
ENSG00000086232	EIF2AK1	protein_coding	13.213785523283	13.371193596484401	0.157408073201415
ENSG00000086288	NME8	protein_coding	6.6326548733360395	6.6326548733360395	0.0
ENSG00000086289	EPDR1	protein_coding	10.8123516400575	10.9656934635551	0.153341823497573
ENSG00000086300	SNX10	protein_coding	10.350597906339	10.764868908289001	0.41427100195001604
ENSG00000086475	SEPHS1	protein_coding	12.180484792859799	12.272919712945699	0.0924349200858199
ENSG00000086504	MRPL28	protein_coding	11.989159642977299	11.7474426215702	-0.24171702140706602
ENSG00000086506	HBQ1	protein_coding	7.87642400893652	7.8472753273574805	-0.0291486815790396
ENSG00000086544	ITPKC	protein_coding	9.64960160218611	9.738746346501529	0.0891447443154156
ENSG00000086548	CEACAM6	protein_coding	6.88884735203937	6.915455051909361	0.0266076998699907
ENSG00000086570	FAT2	protein_coding	6.78069713246585	6.77422464971562	-0.00647248275023582
ENSG00000086589	RBM22	protein_coding	11.476307149581	11.634282837309199	0.15797568772821802
ENSG00000086598	TMED2	protein_coding	13.1214776517694	13.375614022391801	0.25413637062241895
ENSG00000086619	ERO1B	protein_coding	8.65479898803622	8.99998727317481	0.34518828513859
ENSG00000086666	ZFAND6	protein_coding	10.7609470649776	11.0213077715357	0.26036070655814897
ENSG00000086696	HSD17B2	protein_coding	7.89959730432534	8.01009503144676	0.11049772712142099
ENSG00000086712	TXLNG	protein_coding	12.170369045411999	12.5090423269461	0.33867328153407394
ENSG00000086717	PPEF1	protein_coding	7.18346978031111	7.140668101756639	-0.0428016785544729
ENSG00000086730	LAT2	protein_coding	11.047773041730599	10.927146373308801	-0.12062666842186699
ENSG00000086758	HUWE1	protein_coding	14.7580602466111	15.1002879588288	0.34222771221776
ENSG00000086827	ZW10	protein_coding	11.323761447651998	11.603548541912101	0.27978709426011894
ENSG00000086848	ALG9	protein_coding	9.50079049673322	9.69890384792881	0.198113351195589
ENSG00000086967	MYBPC2	protein_coding	7.335967025571129	7.2912098945925905	-0.0447571309785388
ENSG00000086991	NOX4	protein_coding	6.6326548733360395	6.77422464971562	0.141569776379577
ENSG00000087008	ACOX3	protein_coding	9.307511397799152	9.32669144396922	0.0191800461700691
ENSG00000087053	MTMR2	protein_coding	11.962172234311302	12.2639681586413	0.301795924330024
ENSG00000087074	PPP1R15A	protein_coding	11.797618108148901	11.8913992104285	0.0937811022795927
ENSG00000087076	HSD17B14	protein_coding	7.365293134623151	7.07873832746737	-0.286554807155781
ENSG00000087077	TRIP6	protein_coding	8.8908953864569	8.817198068839561	-0.0736973176173361
ENSG00000087085	ACHE	protein_coding	7.09897834902249	7.05601395828277	-0.0429643907397157
ENSG00000087086	FTL	protein_coding	14.845522735538301	14.507800525464802	-0.337722210073485
ENSG00000087087	SRRT	protein_coding	13.136803814760802	12.9958545071756	-0.14094930758524
ENSG00000087088	BAX	protein_coding	11.396741817358	11.264882003652302	-0.13185981370575
ENSG00000087095	NLK	protein_coding	9.925776001698571	10.234644766791801	0.30886876509321803
ENSG00000087111	PIGS	protein_coding	10.8741196646558	10.898447241672	0.0243275770161748
ENSG00000087116	ADAMTS2	protein_coding	7.050107492828269	6.94870915135421	-0.10139834147405802
ENSG00000087128	TMPRSS11E	protein_coding	6.6326548733360395	6.6326548733360395	0.0
ENSG00000087152	ATXN7L3	protein_coding	11.7784043463686	11.854966921281099	0.0765625749124226
ENSG00000087157	PGS1	protein_coding	11.0240072578659	11.0259570405037	0.0019497826378245301
ENSG00000087191	PSMC5	protein_coding	12.987990784332302	12.8455559886931	-0.142434795639168
ENSG00000087206	UIMC1	protein_coding	11.142436799779	11.224449334916198	0.0820125351372347
ENSG00000087237	CETP	protein_coding	6.78069713246585	6.6326548733360395	-0.148042259129813
ENSG00000087245	MMP2	protein_coding	6.8419265920943895	6.832784607201621	-0.00914198489277052
ENSG00000087250	MT3	protein_coding	7.83657104300999	7.34747715367859	-0.4890938893313929
ENSG00000087253	LPCAT2	protein_coding	9.3601891667714	9.45079648518326	0.0906073184118537
ENSG00000087258	GNAO1	protein_coding	8.05537265109004	8.01009503144676	-0.0452776196432847
ENSG00000087263	OGFOD1	protein_coding	12.130191303242302	12.2441906538995	0.113999350657179
ENSG00000087266	SH3BP2	protein_coding	12.099563470906201	12.0650973799109	-0.0344660909952772
ENSG00000087269	NOP14	protein_coding	12.6076448203084	12.712088682324099	0.104443862015676
ENSG00000087274	ADD1	protein_coding	12.466524286196801	12.4983494667745	0.0318251805777336
ENSG00000087299	L2HGDH	protein_coding	10.464475105843901	10.761683597786	0.297208491942106
ENSG00000087301	TXNDC16	protein_coding	8.74332617495735	9.06821352896422	0.324887354006863
ENSG00000087302	C14orf166	protein_coding	12.799354496765002	12.9723539764446	0.17299947967963503
ENSG00000087303	NID2	protein_coding	6.78069713246585	6.77422464971562	-0.00647248275023582
ENSG00000087338	GMCL1	protein_coding	10.5609413827584	11.066492284077599	0.505550901319163
ENSG00000087365	SF3B2	protein_coding	14.125350737432198	14.1144225150997	-0.0109282223324456
ENSG00000087448	KLHL42	protein_coding	11.262342029078601	11.3972962218323	0.134954192753748
ENSG00000087460	GNAS	protein_coding	15.065671935088902	15.0661909479629	0.000519012873954949
ENSG00000087470	DNM1L	protein_coding	12.468922142056	12.9222179105507	0.45329576849469294
ENSG00000087494	PTHLH	protein_coding	8.36470570189589	8.41687470873103	0.0521690068351361
ENSG00000087495	PHACTR3	protein_coding	8.8908953864569	9.120410165223769	0.229514778766864
ENSG00000087502	ERGIC2	protein_coding	11.2586461164541	11.603548541912101	0.34490242545804
ENSG00000087510	TFAP2C	protein_coding	7.75162893943751	7.79437934647697	0.0427504070394571
ENSG00000087586	AURKA	protein_coding	11.9798461869357	12.006923328028	0.0270771410922812
ENSG00000087589	CASS4	protein_coding	8.318529847986179	8.286660811450549	-0.0318690365356282
ENSG00000087842	PIR	protein_coding	10.0285372464859	9.892114105945051	-0.13642314054084698
ENSG00000087884	AAMDC	protein_coding	9.628460085390909	9.42439268059885	-0.204067404792053
ENSG00000087903	RFX2	protein_coding	9.21930195719882	9.163247519100599	-0.0560544380982115
ENSG00000087995	METTL2A	protein_coding	11.0969201267434	11.1798709654897	0.0829508387463278
ENSG00000088002	SULT2B1	protein_coding	7.3507919537044595	7.26104893886868	-0.0897430148357827
ENSG00000088035	ALG6	protein_coding	9.305068332528052	9.77110604886894	0.46603771634088503
ENSG00000088038	CNOT3	protein_coding	11.7002408676426	11.5698742044843	-0.130366663158293
ENSG00000088053	GP6	protein_coding	7.09897834902249	6.8776647699134195	-0.22131357910906305
ENSG00000088179	PTPN4	protein_coding	9.993114408201528	10.4700202817325	0.47690587353095504
ENSG00000088205	DDX18	protein_coding	13.3134921430008	13.511420919251599	0.19792877625078
ENSG00000088247	KHSRP	protein_coding	14.1179871017096	14.1952658356939	0.0772787339843806
ENSG00000088256	GNA11	protein_coding	11.123589957167699	11.1448955396304	0.0213055824626558
ENSG00000088280	ASAP3	protein_coding	7.59703170298146	7.546031672470809	-0.0510000305106564
ENSG00000088298	EDEM2	protein_coding	10.7920104501778	10.624585270382099	-0.167425179795751
ENSG00000088305	DNMT3B	protein_coding	9.738294319693619	9.725590799310089	-0.0127035203835337
ENSG00000088320	REM1	protein_coding	6.6326548733360395	6.6326548733360395	0.0
ENSG00000088325	TPX2	protein_coding	13.3752881220723	13.5107118486939	0.135423726621584
ENSG00000088340	FER1L4	transcribed_unitary_pseudogene	9.02662750517786	8.22096969726813	-0.8056578079097291
ENSG00000088356	PDRG1	protein_coding	11.205880334361	11.0411280997854	-0.16475223457567598
ENSG00000088367	EPB41L1	protein_coding	10.2594154550119	10.2710653010805	0.0116498460685381
ENSG00000088386	SLC15A1	protein_coding	7.446448933162169	7.58614904467634	0.139700111514172
ENSG00000088387	DOCK9	protein_coding	11.5721847476406	11.847118977537802	0.27493422989724103
ENSG00000088448	ANKRD10	protein_coding	13.0299092108236	13.0785692317785	0.0486600209548822
ENSG00000088451	TGDS	protein_coding	10.941821130362598	11.3467389865886	0.40491785622595505
ENSG00000088538	DOCK3	protein_coding	8.08141279570627	8.37653903027303	0.29512623456675297
ENSG00000088543	C3orf18	protein_coding	8.36972825417022	8.52241111669021	0.152682862519987
ENSG00000088682	COQ9	protein_coding	11.7946460821443	11.777250560788	-0.0173955213563008
ENSG00000088726	TMEM40	protein_coding	7.050107492828269	6.915455051909361	-0.134652440918911
ENSG00000088727	KIF9	protein_coding	10.3129138696579	10.2334914740042	-0.0794223956536921
ENSG00000088756	ARHGAP28	protein_coding	7.32079732557633	7.229265276392351	-0.0915320491839768
ENSG00000088766	CRLS1	protein_coding	11.6695103978725	12.044659480012697	0.375149082140133
ENSG00000088782	DEFB127	protein_coding	6.6326548733360395	6.6326548733360395	0.0
ENSG00000088808	PPP1R13B	protein_coding	10.7175545357827	10.699777282566199	-0.0177772532165363
ENSG00000088812	ATRN	protein_coding	11.748875073931	12.0502030849297	0.30132801099865103
ENSG00000088826	SMOX	protein_coding	11.867571024861698	11.941747001930802	0.0741759770690784
ENSG00000088827	SIGLEC1	protein_coding	6.9283514607649	6.97873733052	0.0503858697551012
ENSG00000088832	FKBP1A	protein_coding	13.755866921521498	13.8029039351212	0.0470370135997502
ENSG00000088833	NSFL1C	protein_coding	12.013096623352	11.871641349445	-0.141455273907029
ENSG00000088836	SLC4A11	protein_coding	9.606993946193251	9.38064619786456	-0.22634774832869395
ENSG00000088854	C20orf194	protein_coding	10.3081325406792	10.500960474488599	0.19282793380942198
ENSG00000088876	ZNF343	protein_coding	10.503637435902801	10.5293709295686	0.0257334936658076
ENSG00000088881	EBF4	protein_coding	8.913957007815199	8.52241111669021	-0.391545891124997
ENSG00000088882	CPXM1	protein_coding	7.2729707216343	7.1003267339192195	-0.172643987715078
ENSG00000088888	MAVS	protein_coding	13.213944335409401	13.357981869362801	0.144037533953357
ENSG00000088899	LZTS3	protein_coding	9.523941969450892	9.36575055995759	-0.158191409493307
ENSG00000088926	F11	protein_coding	6.6326548733360395	6.6326548733360395	0.0
ENSG00000088930	XRN2	protein_coding	13.5771668158169	13.8777676009337	0.300600785116838
ENSG00000088970	KIZ	protein_coding	12.3195571101599	12.4171616590117	0.0976045488517716
ENSG00000088986	DYNLL1	protein_coding	13.581235008762699	13.3916217449685	-0.18961326379420898
ENSG00000088992	TESC	protein_coding	10.4698304577103	10.3645683842296	-0.10526207348070199
ENSG00000089006	SNX5	protein_coding	12.8280682793397	13.0584927450717	0.23042446573201802
ENSG00000089009	RPL6	protein_coding	16.335167442032798	16.3148015345407	-0.0203659074920388
ENSG00000089012	SIRPG	protein_coding	6.6326548733360395	6.6326548733360395	0.0
ENSG00000089022	MAPKAPK5	protein_coding	11.554216626567099	11.6394863260981	0.0852696995309667
ENSG00000089041	P2RX7	protein_coding	7.14304750544601	7.120929995231299	-0.0221175102147049
ENSG00000089048	ESF1	protein_coding	12.780604404518002	12.7321023643095	-0.0485020402084739
ENSG00000089050	RBBP9	protein_coding	10.4075555709239	10.717974253591802	0.31041868266791495
ENSG00000089053	ANAPC5	protein_coding	13.0545940851087	13.1328799732025	0.0782858880937951
ENSG00000089057	SLC23A2	protein_coding	11.180707716736698	11.3834010987777	0.20269338204098702
ENSG00000089060	SLC8B1	protein_coding	9.40183995671847	9.256706079704811	-0.14513387701365602
ENSG00000089063	TMEM230	protein_coding	12.005773658593302	12.196175610785598	0.19040195219226602
ENSG00000089091	DZANK1	protein_coding	8.790806544994629	8.895186817978288	0.104380272983658
ENSG00000089094	KDM2B	protein_coding	10.7705102728133	10.894819154715801	0.124308881902484
ENSG00000089101	CFAP61	protein_coding	7.289327072415709	7.36081460524483	0.0714875328291225
ENSG00000089116	LHX5	protein_coding	7.14304750544601	7.120929995231299	-0.0221175102147049
ENSG00000089123	TASP1	protein_coding	9.988623590088471	10.145443496077	0.156819905988575
ENSG00000089127	OAS1	protein_coding	9.13333923658325	8.95731851564829	-0.17602072093496396
ENSG00000089154	GCN1	protein_coding	13.317783933425	13.372234916080401	0.0544509826553696
ENSG00000089157	RPLP0	protein_coding	17.0592867168116	16.9393133315871	-0.11997338522454401
ENSG00000089159	PXN	protein_coding	12.2589523798579	12.2261558819361	-0.0327964979218134
ENSG00000089163	SIRT4	protein_coding	7.50781776326983	7.43582538779237	-0.0719923754774623
ENSG00000089169	RPH3A	protein_coding	6.6326548733360395	6.8776647699134195	0.24500989657738298
ENSG00000089177	KIF16B	protein_coding	10.358710193314	10.6402900225318	0.281579829217851
ENSG00000089195	TRMT6	protein_coding	11.339006722800901	11.4808642950895	0.1418575722886
ENSG00000089199	CHGB	protein_coding	9.376536396991279	9.37852807055764	0.0019916735663621
ENSG00000089220	PEBP1	protein_coding	12.981475331338698	12.967021782901302	-0.0144535484374053
ENSG00000089225	TBX5	protein_coding	6.6326548733360395	6.6326548733360395	0.0
ENSG00000089234	BRAP	protein_coding	10.5305287117461	10.735942999754501	0.205414288008443
ENSG00000089248	ERP29	protein_coding	12.7028403951601	12.6188608566473	-0.0839795385127502
ENSG00000089250	NOS1	protein_coding	6.6326548733360395	6.6326548733360395	0.0
ENSG00000089280	FUS	protein_coding	14.352790167002402	14.2976009865532	-0.0551891804492186
ENSG00000089289	IGBP1	protein_coding	12.6437004045933	12.5287926163601	-0.11490778823323
ENSG00000089327	FXYD5	protein_coding	11.1597188579352	10.949000063926	-0.21071879400919397
ENSG00000089335	ZNF302	protein_coding	10.9302403385836	11.3003789868753	0.37013864829170207
ENSG00000089351	GRAMD1A	protein_coding	11.5268368003111	11.4085197887725	-0.11831701153853999
ENSG00000089356	FXYD3	protein_coding	8.82618860616367	8.506119083475	-0.320069522688671
ENSG00000089472	HEPH	protein_coding	6.8419265920943895	6.8776647699134195	0.0357381778190309
ENSG00000089486	CDIP1	protein_coding	7.760471036941089	7.713349341345559	-0.0471216955955303
ENSG00000089505	CMTM1	protein_coding	8.8741730091036	8.810754264812891	-0.0634187442907077
ENSG00000089558	KCNH4	protein_coding	7.335967025571129	7.34747715367859	0.0115101281074654
ENSG00000089597	GANAB	protein_coding	14.7931845991843	14.8851488986136	0.0919642994292964
ENSG00000089639	GMIP	protein_coding	10.4231046307077	10.3529451987318	-0.070159431975986
ENSG00000089682	RBM41	protein_coding	10.899685513992601	11.2524747008373	0.35278918684464394
ENSG00000089685	BIRC5	protein_coding	12.295139671402302	12.1540965910671	-0.141043080335191
ENSG00000089692	LAG3	protein_coding	8.156050759624309	7.77872025836888	-0.377330501255432
ENSG00000089693	MLF2	protein_coding	13.3065092492419	13.1757079901559	-0.130801259086031
ENSG00000089723	OTUB2	protein_coding	8.36470570189589	8.3673899126627	0.00268421076680347
ENSG00000089737	DDX24	protein_coding	13.0338728982057	12.9625343694755	-0.0713385287301769
ENSG00000089775	ZBTB25	protein_coding	9.98411847833999	10.0865484572687	0.102429978928695
ENSG00000089818	NECAP1	protein_coding	10.8131929592767	10.9615382772586	0.148345317981915
ENSG00000089820	ARHGAP4	protein_coding	12.4210163722605	12.2278832335956	-0.19313313866496698
ENSG00000089847	ANKRD24	protein_coding	8.143951460082901	7.9453371638854895	-0.198614296197409
ENSG00000089876	DHX32	protein_coding	10.824919892376402	11.1786789775878	0.35375908521141103
ENSG00000089902	RCOR1	protein_coding	11.614703752594302	11.9389369856199	0.32423323302567303
ENSG00000089916	GPATCH2L	protein_coding	11.2782487848297	11.514773272063199	0.23652448723348302
ENSG00000090006	LTBP4	protein_coding	12.0888613537161	11.7071271480599	-0.38173420565618893
ENSG00000090013	BLVRB	protein_coding	9.39727365806525	9.133150472335288	-0.264123185729963
ENSG00000090020	SLC9A1	protein_coding	10.186980355542001	10.2090538698571	0.0220735143151085
ENSG00000090054	SPTLC1	protein_coding	11.923830882770698	12.1586319236184	0.23480104084776202
ENSG00000090060	PAPOLA	protein_coding	13.269551353158699	13.665255807715699	0.39570445455701997
ENSG00000090061	CCNK	protein_coding	11.4868718070326	11.5802849880441	0.0934131810114387
ENSG00000090097	PCBP4	protein_coding	11.4709955961986	11.3488593243554	-0.12213627184317802
ENSG00000090104	RGS1	protein_coding	6.6326548733360395	6.6326548733360395	0.0
ENSG00000090238	YPEL3	protein_coding	9.766655040306778	9.67512871030394	-0.0915263300028375
ENSG00000090263	MRPS33	protein_coding	11.564226590297197	11.579833907314802	0.0156073170176398
ENSG00000090266	NDUFB2	protein_coding	12.3023291483829	12.1091908191539	-0.193138329229036
ENSG00000090273	NUDC	protein_coding	13.3065092492419	13.0971109480111	-0.20939830123080802
ENSG00000090316	MAEA	protein_coding	11.544136570850801	11.5766723786368	0.0325358077859796
ENSG00000090339	ICAM1	protein_coding	8.71321932312719	8.86454339233091	0.151324069203715
ENSG00000090372	STRN4	protein_coding	12.3594514263188	12.2912085806043	-0.0682428457144404
ENSG00000090376	IRAK3	protein_coding	6.6326548733360395	6.6326548733360395	0.0
ENSG00000090382	LYZ	protein_coding	8.23171105530704	8.23646130709364	0.004750251786605379
ENSG00000090402	SI	protein_coding	6.6326548733360395	6.6326548733360395	0.0
ENSG00000090432	MUL1	protein_coding	10.1161481644128	10.1794032743043	0.0632551098915464
ENSG00000090447	TFAP4	protein_coding	11.469398300011498	11.450585783447599	-0.0188125165638588
ENSG00000090470	PDCD7	protein_coding	11.329644152309301	11.3599401115571	0.030295959247864
ENSG00000090487	SPG21	protein_coding	11.6736766985483	11.8037533774175	0.130076678869191
ENSG00000090512	FETUB	protein_coding	6.6326548733360395	6.8776647699134195	0.24500989657738298
ENSG00000090520	DNAJB11	protein_coding	11.896767623564699	11.870166968331098	-0.0266006552335227
ENSG00000090530	P3H2	protein_coding	8.50255054020065	8.656616530801081	0.154065990600435
ENSG00000090534	THPO	protein_coding	6.78069713246585	6.77422464971562	-0.00647248275023582
ENSG00000090539	CHRD	protein_coding	7.09897834902249	6.915455051909361	-0.18352329711312498
ENSG00000090554	FLT3LG	protein_coding	7.50781776326983	7.481824459914429	-0.0259933033554018
ENSG00000090565	RAB11FIP3	protein_coding	10.9533092338782	10.898447241672	-0.0548619922061686
ENSG00000090581	GNPTG	protein_coding	10.785165412922199	10.5881566611551	-0.19700875176707
ENSG00000090612	ZNF268	protein_coding	10.4772943840961	10.7006094515157	0.223315067419625
ENSG00000090615	GOLGA3	protein_coding	11.4090162755707	11.4769930000437	0.0679767244730236
ENSG00000090621	PABPC4	protein_coding	13.2637333220642	13.243002738373198	-0.0207305836910177
ENSG00000090659	CD209	protein_coding	6.8419265920943895	6.77422464971562	-0.0677019423787746
ENSG00000090661	CERS4	protein_coding	9.435614828874039	9.44272572165809	0.00711089278405375
ENSG00000090674	MCOLN1	protein_coding	9.224498663211481	9.12296783202416	-0.10153083118731698
ENSG00000090686	USP48	protein_coding	11.872008553157599	12.0909558480862	0.21894729492855605
ENSG00000090776	EFNB1	protein_coding	11.2530843749334	11.2799642756076	0.026879900674162006
ENSG00000090857	PDPR	protein_coding	12.7394908629615	12.9000052438636	0.16051438090214498
ENSG00000090861	AARS	protein_coding	14.4706455759574	14.4743108626282	0.0036652866707704798
ENSG00000090863	GLG1	protein_coding	14.0457793662168	14.176686862082	0.130907495865168
ENSG00000090889	KIF4A	protein_coding	12.5587077098984	12.6804868968051	0.12177918690673
ENSG00000090905	TNRC6A	protein_coding	11.901510943439698	12.0456393140819	0.144128370642262
ENSG00000090924	PLEKHG2	protein_coding	10.7309780600985	10.5563079485462	-0.174670111552306
ENSG00000090932	DLL3	protein_coding	8.40431303040667	8.51021213186266	0.105899101455982
ENSG00000090971	NAT14	protein_coding	10.300930333880599	10.178204293604901	-0.12272604027572802
ENSG00000090975	PITPNM2	protein_coding	10.0659382779571	9.89943434630661	-0.166503931650475
ENSG00000090989	EXOC1	protein_coding	11.1120254566644	11.4401840083776	0.32815855171316805
ENSG00000091009	RBM27	protein_coding	10.1843705625007	10.6042640163136	0.419893453812865
ENSG00000091010	POU4F3	protein_coding	6.9283514607649	6.8776647699134195	-0.0506866908514798
ENSG00000091039	OSBPL8	protein_coding	11.9093819381901	12.582201197903302	0.6728192597132471
ENSG00000091073	DTX2	protein_coding	9.95678236762288	9.83061078527736	-0.12617158234551298
ENSG00000091106	NLRC4	protein_coding	6.6326548733360395	6.832784607201621	0.200129733865581
ENSG00000091127	PUS7	protein_coding	11.344827534288001	11.622943684038699	0.27811614975064597
ENSG00000091128	LAMB4	protein_coding	6.963109814187701	7.07873832746737	0.115628513279665
ENSG00000091129	NRCAM	protein_coding	7.50781776326983	7.41169865754453	-0.0961191057252941
ENSG00000091136	LAMB1	protein_coding	12.1359041860204	12.220672238950401	0.0847680529299986
ENSG00000091137	SLC26A4	protein_coding	7.09897834902249	7.19558332781358	0.0966049787910901
ENSG00000091138	SLC26A3	protein_coding	6.6326548733360395	6.6326548733360395	0.0
ENSG00000091140	DLD	protein_coding	12.145597732681699	12.5132973657545	0.367699633072776
ENSG00000091157	WDR7	protein_coding	8.75812110456737	9.06020690300213	0.302085798434756
ENSG00000091164	TXNL1	protein_coding	10.992437610479401	11.2290623805651	0.236624770085685
ENSG00000091181	IL5RA	protein_coding	6.78069713246585	6.832784607201621	0.0520874747357682
ENSG00000091262	ABCC6	protein_coding	7.83657104300999	7.67883841302019	-0.157732629989801
ENSG00000091317	CMTM6	protein_coding	10.9983638262696	11.490497218797701	0.49213339252806204
ENSG00000091409	ITGA6	protein_coding	13.735989176037	14.268396618347499	0.532407442310594
ENSG00000091428	RAPGEF4	protein_coding	10.2556936086567	10.4846069481358	0.228913339479018
ENSG00000091436	AC013461.1	protein_coding	11.497359480527301	11.7987242202053	0.301364739677995
ENSG00000091482	SMPX	protein_coding	6.6326548733360395	6.6326548733360395	0.0
ENSG00000091483	FH	protein_coding	12.36002572623	12.4940500197297	0.134024293499706
ENSG00000091490	SEL1L3	protein_coding	12.0787772336943	12.3192946252113	0.24051739151691898
ENSG00000091513	TF	protein_coding	6.99449286481145	7.120929995231299	0.126437130419851
ENSG00000091527	CDV3	protein_coding	13.3607311619117	13.663980867915699	0.30324970600398
ENSG00000091536	MYO15A	protein_coding	8.38467156195274	7.7865818014135595	-0.5980897605391801
ENSG00000091542	ALKBH5	protein_coding	11.7619773798572	11.7470409853142	-0.0149363945430068
ENSG00000091583	APOH	protein_coding	7.9943919627677	7.918268358346911	-0.0761236044207898
ENSG00000091592	NLRP1	protein_coding	8.1680220138704	8.1062187969867	-0.0618032168836979
ENSG00000091622	PITPNM3	protein_coding	9.435614828874039	9.37002289509249	-0.0655919337815529
ENSG00000091640	SPAG7	protein_coding	11.6727518950962	11.4599325631619	-0.21281933193427302
ENSG00000091651	ORC6	protein_coding	11.6517852339993	11.6312387621316	-0.0205464718677373
ENSG00000091656	ZFHX4	protein_coding	8.25953885446484	8.54248135440977	0.28294249994493
ENSG00000091664	SLC17A6	protein_coding	6.6326548733360395	6.6326548733360395	0.0
ENSG00000091704	CPA1	protein_coding	6.99449286481145	6.8776647699134195	-0.116828094898029
ENSG00000091732	ZC3HC1	protein_coding	10.394091648951301	10.3802670821513	-0.0138245667999719
ENSG00000091831	ESR1	protein_coding	6.6326548733360395	6.6326548733360395	0.0
ENSG00000091844	RGS17	protein_coding	7.32079732557633	7.26104893886868	-0.0597483867076498
ENSG00000091879	ANGPT2	protein_coding	7.617908717925191	7.704843945924639	0.0869352279994429
ENSG00000091947	TMEM101	protein_coding	9.87632951732238	9.812090150164051	-0.0642393671583257
ENSG00000091972	CD200	protein_coding	6.88884735203937	6.6326548733360395	-0.25619247870332995
ENSG00000091986	CCDC80	protein_coding	7.687254162833231	7.59588203554513	-0.0913721272881025
ENSG00000092009	CMA1	protein_coding	6.6326548733360395	6.6326548733360395	0.0
ENSG00000092010	PSME1	protein_coding	11.761107591155	11.7009190821808	-0.0601885089742371
ENSG00000092020	PPP2R3C	protein_coding	10.2432167130673	10.480731707886301	0.23751499481903304
ENSG00000092036	HAUS4	protein_coding	9.61092149020943	9.44272572165809	-0.168195768551341
ENSG00000092051	JPH4	protein_coding	7.121528594809929	7.140668101756639	0.0191395069467024
ENSG00000092054	MYH7	protein_coding	6.8419265920943895	6.8776647699134195	0.0357381778190309
ENSG00000092067	CEBPE	protein_coding	6.6326548733360395	6.6326548733360395	0.0
ENSG00000092068	SLC7A8	protein_coding	10.9286891488996	10.885342969872902	-0.043346179026635
ENSG00000092094	OSGEP	protein_coding	11.1643364319187	11.0554911233125	-0.10884530860617801
ENSG00000092096	SLC22A17	protein_coding	6.8419265920943895	6.94870915135421	0.106782559259821
ENSG00000092098	RNF31	protein_coding	9.68165933290285	9.7206255085133	0.0389661756104562
ENSG00000092108	SCFD1	protein_coding	11.347149279825699	11.673281111556001	0.32613183173025606
ENSG00000092140	G2E3	protein_coding	10.3827738603851	10.9292758485043	0.546501988119285
ENSG00000092148	HECTD1	protein_coding	12.411074947044401	12.873221481078902	0.462146534034506
ENSG00000092199	HNRNPC	protein_coding	15.2510714969154	15.3120259694339	0.0609544725185067
ENSG00000092200	RPGRIP1	protein_coding	6.99449286481145	7.07873832746737	0.0842454626559146
ENSG00000092201	SUPT16H	protein_coding	14.0636003154169	14.2102643658832	0.14666405046630301
ENSG00000092203	TOX4	protein_coding	11.374721821621803	11.4623821856513	0.08766036402943202
ENSG00000092208	GEMIN2	protein_coding	9.97051644658458	10.200813823111499	0.23029737652695398
ENSG00000092295	TGM1	protein_coding	8.07496049359123	7.8097876601472995	-0.265172833443927
ENSG00000092330	TINF2	protein_coding	10.7067244214137	10.5691326496519	-0.137591771761754
ENSG00000092345	DAZL	protein_coding	6.6326548733360395	6.6326548733360395	0.0
ENSG00000092377	TBL1Y	protein_coding	6.6326548733360395	6.6326548733360395	0.0
ENSG00000092421	SEMA6A	protein_coding	7.519525470577849	7.62442653342663	0.104901062848783
ENSG00000092439	TRPM7	protein_coding	11.9580042827548	12.4839678361394	0.525963553384623
ENSG00000092445	TYRO3	protein_coding	10.8877582208532	10.9924129398641	0.10465471901092699
ENSG00000092470	WDR76	protein_coding	10.4687609921726	10.632459183665699	0.16369819149307002
ENSG00000092529	CAPN3	protein_coding	7.47159557860667	7.26104893886868	-0.21054663973798998
ENSG00000092531	SNAP23	protein_coding	10.5202456903408	10.775172551087302	0.254926860746441
ENSG00000092607	TBX15	protein_coding	7.121528594809929	7.1003267339192195	-0.0212018608907156
ENSG00000092621	PHGDH	protein_coding	12.224358809182698	12.3062740351324	0.0819152259497518
ENSG00000092758	COL9A3	protein_coding	12.210094402815	12.0612267277219	-0.148867675093008
ENSG00000092820	EZR	protein_coding	14.531860711540402	14.6279091026839	0.0960483911434498
ENSG00000092841	MYL6	protein_coding	14.4636510609684	14.0820140483426	-0.38163701262581295
ENSG00000092847	AGO1	protein_coding	11.614222093869698	11.8033671419346	0.189145048064832
ENSG00000092850	TEKT2	protein_coding	6.88884735203937	6.77422464971562	-0.11462270232375302
ENSG00000092853	CLSPN	protein_coding	11.7852653064998	11.585237570420698	-0.20002773607909502
ENSG00000092871	RFFL	protein_coding	9.61092149020943	9.80430074188839	0.193379251678957
ENSG00000092929	UNC13D	protein_coding	10.642810181826	10.584552490111301	-0.0582576917147595
ENSG00000092931	MFSD11	protein_coding	10.6063533280798	10.519963375644	-0.0863899524358747
ENSG00000092964	DPYSL2	protein_coding	12.5090871442558	12.706731976635899	0.19764483238001102
ENSG00000092969	TGFB2	protein_coding	7.202558952216281	7.30575069065587	0.10319173843959199
ENSG00000092978	GPATCH2	protein_coding	9.91791694210407	10.135589741556	0.21767279945197898
ENSG00000093000	NUP50	protein_coding	12.402737737953698	12.6127051170118	0.20996737905814897
ENSG00000093009	CDC45	protein_coding	11.397862014245998	11.192918007298	-0.20494400694802697
ENSG00000093010	COMT	protein_coding	11.027633509788	10.931402168870802	-0.0962313409172193
ENSG00000093072	CECR1	protein_coding	6.78069713246585	6.6326548733360395	-0.148042259129813
ENSG00000093100	XXbac-B461K10.4	processed_transcript	7.14304750544601	7.27631766792875	0.13327016248273701
ENSG00000093134	VNN3	protein_coding	6.6326548733360395	6.6326548733360395	0.0
[truncated: 56,644 more rows]
